# Supplementary material for: Association between the lactate-to-albumin ratio and 28-day all-cause mortality in diabetic ketoacidosis patients: A retrospective cohort study utilizing the MIMIC-IV database
Source: PLoS One. 2026 Mar 12;21(3):e0344767. doi: 10.1371/journal.pone.0344767 (PMC12981510; doi:10.1371/journal.pone.0344767)
Supplement: S2 File — (CSV) [file pone.0344767.s003.csv]

	subject_id	hadm_id	stay_id	Age	Age_group	Gender	Race	Heart_Rate	SBP	DBP	Respiratory_Rate	Temperature	Glucose	Vitamin_B1	Potassium_Chloride	Sodium_Bicarbonate	Vasopressin	Mechanical_ventilation	CHF	AF	RF	Peripheral_vascular	Hypertension	Renal_disease	Sepsis	Sofa	Apsiii	Hemoglobin	Platelets	WBC	Hematocrit	Bicarbonate	BUN	Serum_creatinine	Sodium	Potassium	Chloride	Lymphocytes	Lactate	Albumin	LAR	LAR_group	Status_time	Day28_status
1	10041218	26927887	39737670	32	0	0	3	88.1	110.1	77.6	18.3	36.8	170.6	0	1	0	0	0	0	0	0	0	0	0	0	1	25	16.8	333	9.8	49.8	7	5	0.8	134	3.7	100	1.7	0.9	4.4	0.2	0	28	0
2	10126201	20376756	30033055	50	0	1	1	139.5	92.1	69.1	32.3	38.5	452.6	0	0	1	0	0	0	0	1	0	1	0	0	10	76	12.1	277	18.5	36.7	12	16	1.4	135	4.9	102	2.1	2.2	4.2	0.5	0	1	1
3	10127480	20035879	30472744	37	0	0	2	95.5	167.5	105.3	21.4	37.2	169.5	0	1	0	0	0	0	0	0	0	1	1	0	5	53	8.6	223	12.9	24.9	15	48	4.5	129	3.4	89	1	2	3.8	0.5	0	28	0
4	10127480	22330699	34144791	32	0	0	2	102.5	107.6	69.7	17.6	37.2	209	0	1	0	0	0	0	0	0	0	0	0	0	2	31	11.7	247	6.2	34.7	6	3	0.5	133	3.2	107	2.2	1.4	3.3	0.4	0	28	0
5	10128878	22180783	37360044	56	0	0	2	102.8	118.4	82	17.8	37.5	257.6	0	1	0	0	0	0	0	0	0	0	0	1	4	60	9.8	125	4.6	29.6	20	4	0.6	131	2.9	93	1.3	0.8	3	0.3	0	28	0
6	10148126	23624894	38730675	48	0	0	1	84.1	122.5	69.1	17.4	36.5	170	0	1	1	0	0	0	0	0	0	1	0	0	0	30	9.2	240	6.6	26.1	18	5	0.5	140	2.9	101	0.5	1.1	2.5	0.4	0	28	0
7	10190445	27005502	32713797	43	0	1	2	83.5	128.7	80.9	22.3	37.7	107.9	0	1	0	0	0	0	0	1	0	1	0	0	8	35	10.4	111	13.6	30.9	18	12	1.4	140	3.8	108	1.1	1.4	2.8	0.5	0	28	0
8	10267773	28612092	30477546	36	0	1	2	101	142.4	88.3	17.1	36.8	164.7	0	1	0	0	0	0	0	0	0	1	0	0	0	31	11.3	234	13.4	33	16	3	0.8	131	3	97	0.6	2.8	3.9	0.7	0	28	0
9	10272054	27631811	37940345	55	0	0	1	85.6	103.3	43.7	20.7	36.9	244.6	0	1	1	0	0	0	0	0	0	1	0	0	2	58	9.4	176	13	27.1	13	34	1.2	128	4.4	86	2	3.5	4	0.9	1	28	0
10	10372217	26566510	31231068	53	0	1	2	94.6	117.6	76	23.8	36.5	218.1	0	1	0	0	0	0	0	0	0	0	0	0	2	40	13.4	182	12	40.8	4	22	1	133	3.6	101	0.7	1.7	4.6	0.4	0	28	0
11	10376033	22445346	36079555	48	0	0	2	105.5	108.4	70.7	24	37	212.7	0	1	0	0	0	0	0	0	0	1	0	1	1	33	11.5	181	9.3	33.6	11	11	0.6	132	3.6	97	0.5	1.1	3.3	0.3	0	28	0
12	10427288	29913889	35368304	77	1	0	3	83.9	108.8	46.7	12.1	36.3	192.1	0	1	1	0	0	1	0	0	0	1	1	1	8	97	7.2	299	6.3	22.9	13	49	2.6	133	3.2	107	1.9	1.4	2.1	0.7	0	28	0
13	10725079	26721022	30137988	72	1	0	1	83.2	103.3	53.1	16	37	305.6	0	1	0	0	0	1	1	0	0	1	0	0	5	60	10.7	432	15.5	29	20	38	1.2	129	2.8	92	2.7	2.8	2.5	1.1	1	28	0
14	10758368	22655936	33373605	46	0	1	2	99.4	128.7	65.5	28.7	37.2	195.2	1	1	0	0	0	1	0	0	0	0	0	0	1	42	14.4	277	11.4	42.5	20	13	0.7	116	3.6	73	1	3.2	4.2	0.8	1	28	0
15	10879223	22127548	36244236	24	0	0	3	106.7	117.5	80.3	12	35.7	421.7	0	1	1	1	0	1	0	1	0	0	0	0	11	96	7.1	71	4.1	23.1	8	11	1.1	139	3.6	96	2.3	27	1.4	19.3	1	2	1
16	10908761	21280759	32408692	76	1	1	2	85.8	123.4	61.9	16.8	36.5	171.7	0	0	1	0	0	0	0	0	1	1	1	0	4	47	10.6	335	13.2	34.3	9	12	0.8	136	3.5	96	0.7	2.4	2.2	1.1	1	28	0
17	10912213	27726034	35820317	47	0	0	1	103.7	147.9	73.5	17.2	36.7	183.7	0	1	0	0	0	0	0	0	0	1	0	0	2	33	12.4	267	13.2	36.6	18	11	0.6	129	3.5	88	1.5	4	4.5	0.9	1	28	0
18	10921049	26043124	32498311	65	1	1	1	89.2	106.7	57.8	24.4	34.6	346.2	0	0	0	0	0	0	0	1	0	1	1	0	13	91	8.8	112	5.3	29.3	6	58	8.9	129	4.1	85	1.7	5.3	3.3	1.6	1	28	0
19	10921049	26528195	33694481	67	1	1	1	113.4	113.5	57.1	18.9	37.3	225.9	0	0	0	0	0	1	0	0	0	1	1	0	9	93	6.5	307	13.6	19.6	20	43	6.6	131	4.1	88	1.1	2.3	3.2	0.7	0	28	0
20	10948115	28748915	32686693	41	0	0	3	108.6	105	52.2	25.2	37.2	233.6	0	1	0	0	0	0	0	0	0	1	0	0	9	75	10	61	15.4	29	5	13	0.6	134	2.1	106	2.4	0.7	3	0.2	0	28	0
21	11051753	24055954	30917963	23	0	0	1	92.4	102.9	58.5	17.5	36.8	218.7	0	1	0	0	0	0	0	0	0	0	0	0	2	36	12	284	12.2	33.3	9	7	0.5	133	3.5	96	1.3	1.1	4.7	0.2	0	28	0
22	11078662	20536035	32887019	50	0	0	3	97.6	113.8	76.6	17.9	36.8	209.5	0	1	0	0	0	0	0	0	0	1	0	0	3	53	10.9	184	8.3	38.9	17	13	0.7	157	3.1	109	2.5	2.8	4.3	0.7	0	28	0
23	11113612	29267346	32339652	72	1	0	2	111.4	124.6	80.3	24.3	37.3	201.2	0	0	1	0	0	0	0	1	0	1	1	1	4	81	8.3	215	13.5	26.5	7	25	1.2	126	3.8	91	0.6	3.3	2.6	1.3	1	10	1
24	11173335	28603681	35948668	66	1	0	2	89	124.8	57.5	24.4	37.6	156	0	1	0	0	0	1	1	0	0	1	0	0	2	51	7.9	442	7.7	25.7	17	25	1.3	133	3.6	96	0.4	0.8	2.4	0.3	0	28	0
25	11213546	26189768	34033580	73	1	0	1	92.2	125.8	51.3	24.4	37.1	233.2	0	1	1	0	0	1	0	1	0	0	0	1	3	50	8.7	255	4.8	26.9	10	43	1.1	129	3.6	93	0.4	3.4	2.7	1.3	1	28	0
26	10010888	20162667	33318955	43	0	1	1	105.7	127	80.7	25.1	37.1	187.3	0	1	0	0	0	0	0	0	0	0	0	1	8	89	12.6	36	5.3	34.1	5	42	1.8	131	3.1	99	0.8	1.3	3.1	0.4	0	28	0
27	10051872	21380555	39219465	82	1	1	1	77.2	135	66.2	19.4	37	206	0	1	0	0	0	0	0	0	0	1	0	0	2	47	13.1	149	13.2	40.1	7	21	0.9	137	2.8	111	1.2	2.5	1.8	1.4	1	28	0
28	10054716	25339060	33668354	61	0	1	3	95.3	111.5	56	18.8	38.1	190.3	0	1	0	0	0	0	0	1	0	1	0	1	12	43	9.8	126	16.5	30.9	20	65	3.4	142	4.3	109	1.2	1.3	3.6	0.4	0	28	0
29	10069992	28478673	32603460	58	0	0	1	106.7	103.6	58.7	23.6	37.5	168.6	1	1	1	0	0	0	0	0	0	1	0	1	7	50	8.3	55	8.9	24.1	13	19	0.6	128	2.7	93	0.8	4.6	3.2	1.4	1	28	0
30	10099032	24194487	38213665	54	0	1	1	79.3	140.7	64.9	21.6	36.3	297.7	0	1	0	0	1	0	0	1	0	1	1	0	8	100	8.8	176	6.3	25.5	6	43	5.7	128	3.2	88	0.9	4.8	3.4	1.4	1	28	0
31	10123949	20875376	30129595	54	0	1	1	77.7	122.5	64.3	15.5	36.7	202.4	0	0	0	0	0	0	1	0	1	1	1	0	5	39	8.3	302	7.1	26.4	12	8	1.9	133	3.5	88	2.2	1.4	3.9	0.4	0	28	0
32	10123949	24460648	35459203	50	0	1	1	70.6	143.3	89.2	14.5	36.7	182.8	0	0	0	0	0	0	0	0	1	1	1	0	5	41	8	247	4.1	24.9	10	131	17.6	127	3.9	89	1.6	2	2.8	0.7	0	28	0
33	10123949	25322219	30752201	54	0	1	1	83.7	118.4	62.4	17.9	36.7	169.2	0	0	0	0	0	0	1	0	0	0	1	0	5	37	8.3	357	7	26.9	18	33	5.8	136	4.3	91	1.7	2.4	3.4	0.7	0	28	0
34	10123949	27984535	31578020	54	0	1	1	73.8	124.1	72.5	13.1	36.7	163.9	0	0	0	0	0	0	0	0	0	1	1	0	5	44	7.9	285	8	25.3	13	16	2.7	136	4.3	89	1.9	1	3.8	0.3	0	28	0
35	10152414	27578173	34547307	60	0	1	1	90.5	105.3	63.2	28.5	36.3	366.5	0	1	0	1	1	0	1	0	1	1	1	1	7	80	9.1	392	18.1	27.2	19	39	2	126	4.5	92	1.5	3.3	2.5	1.3	1	3	1
36	10153439	22115349	38986741	63	0	1	2	101.2	123.1	65.9	30.8	37.9	207.1	0	1	0	0	1	0	0	1	0	1	1	1	6	91	10.4	113	13.5	31.3	17	18	1.7	132	3.6	92	0.9	2.8	2.6	1.1	1	28	0
37	10172475	29252921	33524308	39	0	0	1	67.6	103.2	66.8	12.8	36.8	245.9	0	1	0	0	0	0	0	0	0	0	0	0	1	40	11.2	281	8	31.4	17	14	0.6	127	3.3	85	1.8	0.9	4.3	0.2	0	28	0
38	10195266	20135463	36574549	54	0	0	2	103	133.5	71	16.4	37	187.9	0	1	0	0	0	0	0	0	0	1	0	0	0	33	10.9	332	11.6	33.7	7	8	0.6	138	3.9	98	1.2	1.6	4.2	0.4	0	28	0
39	10227155	25502094	38461758	50	0	1	2	113.9	145.7	77.4	25.8	37	311.8	0	0	0	0	0	0	1	0	0	1	1	0	6	75	12.3	221	10.5	38.5	23	30	7.7	133	4.5	86	1.3	3.9	4.5	0.9	1	28	0
40	10239527	21190092	33338367	83	1	1	1	136	100	63.8	24.5	36.7	165.3	0	1	0	0	0	1	1	1	0	1	0	0	2	54	9.8	353	12.4	29.7	16	27	1.2	128	4.3	89	1.8	3.8	3.1	1.2	1	10	1
41	10380904	20457230	39653357	43	0	0	1	96.4	105.8	61	32.2	36.8	215.8	0	1	1	0	0	0	0	0	0	0	0	1	2	54	6.9	233	18.8	20.8	9	12	0.5	130	3.1	105	0.8	2	2.1	1	1	28	0
42	10411149	26400739	38175848	68	1	1	1	87.7	122.7	65.5	17.7	36.8	236.9	0	0	0	0	0	0	0	0	0	1	1	0	7	42	9.6	324	17.1	27.9	16	22	1.8	127	4.5	95	2.2	5.5	4.4	1.3	1	28	0
43	10447197	24576471	37504340	73	1	0	2	75.9	159.1	81.5	19.9	36.9	185.5	0	1	0	0	0	0	0	0	0	1	0	0	2	29	10.7	118	7.9	33.4	19	9	0.5	141	3.1	105	1.3	1.4	3.1	0.5	0	28	0
44	10582352	28843064	30375467	62	0	1	1	76.5	124.9	53.9	12.4	37.2	171.7	0	1	1	0	0	0	0	0	0	1	1	0	6	61	7.5	203	8.9	23	15	110	11.6	129	4.1	86	1	1.1	2.8	0.4	0	28	0
45	10599327	22740044	37700211	68	1	1	1	86.5	104	61.2	10.4	36.9	299.1	0	1	0	0	0	0	1	1	0	0	0	1	8	73	7.6	219	14.5	27.5	18	69	1.7	156	3.7	112	1.2	2.2	3.4	0.6	0	12	1
46	10716966	20650882	33732015	24	0	1	1	99.7	106.7	51.1	14.4	37	230.8	0	1	0	0	0	0	0	0	0	0	0	0	4	47	16.3	464	19.6	48.6	6	15	0.9	138	3.9	105	0.9	2.2	3.7	0.6	0	28	0
47	10717732	28230313	31204540	52	0	0	3	91.8	118.3	51.9	20.5	37.5	199.6	0	1	0	0	0	0	0	1	1	1	1	1	8	72	6.1	245	23.3	18.7	18	64	8.3	135	3.3	95	0.7	2.6	3.3	0.8	1	28	0
48	10717732	29250995	38753669	50	0	0	1	78.6	144.8	63.7	16.6	36.3	162.9	0	1	0	0	0	1	0	1	0	1	1	0	9	49	5.8	218	15.3	17.3	18	82	7.8	138	3.5	100	1	1.1	3.2	0.3	0	28	0
49	10740162	29876293	32889501	66	1	0	1	122.4	115.2	54.6	23.6	37.3	211.3	0	1	1	1	0	0	0	1	0	1	1	1	3	70	8.4	323	9.9	26.5	7	28	1.2	132	4	101	1.4	3.1	1.6	1.9	1	28	0
50	10743055	27986134	31582155	57	0	0	2	106.7	104.6	63.1	25.8	36.6	364.7	0	1	1	0	0	0	0	1	0	1	0	0	6	67	9.6	187	16.7	28.1	6	31	1.6	145	3.1	105	5.2	6.7	3.1	2.2	1	28	0
51	10743055	28768279	38517992	57	0	0	2	78.1	131.3	79.9	18.9	36.7	159.4	0	1	1	0	0	0	0	0	0	0	0	0	1	33	11.2	224	15.6	34.9	13	11	0.9	130	4.1	91	4.1	1.4	3.5	0.4	0	28	0
52	10747063	29191278	34209294	67	1	0	1	83.3	140.8	69	20.4	36.8	174.9	0	1	0	0	0	0	0	0	0	0	0	0	1	53	12	232	9.1	37.3	8	13	0.6	138	3.6	108	1	1.1	3.1	0.4	0	28	0
53	10798867	24417600	38880704	57	0	1	2	70.7	107.1	75.7	14.5	36.7	200.9	0	1	0	0	0	1	0	0	0	0	0	0	2	37	9.5	197	2.8	29.2	19	6	0.8	131	3.3	89	1	2.4	2.8	0.9	1	28	0
54	10798867	25737074	39397222	55	0	1	2	80	111.4	80.5	14.9	36.8	197.5	0	0	0	0	0	0	0	0	0	0	0	0	1	41	11.3	216	3.1	34.6	11	11	1.1	131	3.7	93	1.1	1.4	3.9	0.4	0	28	0
55	10817208	25287254	33462191	68	1	1	1	65.5	118.8	42.5	19.7	37.2	240.6	0	1	0	1	0	0	0	1	0	1	0	1	5	41	12.8	210	6.6	37.6	16	17	1.1	134	4.1	97	0.5	3.1	3	1	1	28	0
56	10883766	29377177	31165541	68	1	0	1	112.2	92.9	56.8	18.9	36.6	204.8	0	1	0	0	0	1	0	0	0	0	0	0	2	51	13	172	15.7	38.1	13	10	0.5	134	3.1	107	1.9	1.8	2.7	0.7	0	28	0
57	10887653	27225287	30609093	76	1	1	1	66	122.2	41.1	19.4	37	308.6	0	1	0	0	0	1	1	0	0	1	1	0	11	52	9.3	159	14.7	28.4	22	33	2	130	3.7	86	0.9	4.5	3.4	1.3	1	28	0
58	10969437	27399902	32371371	55	0	0	3	101.9	108.2	75.9	28.1	36.6	179.8	0	1	0	0	0	0	0	1	0	1	0	0	0	32	11.7	266	7.1	36.7	8	9	0.6	128	3.9	94	0.6	1.4	4.3	0.3	0	28	0
59	11027557	25756242	30315276	55	0	1	3	89.7	110.5	67.4	20.3	37	199.2	0	1	0	1	0	0	0	0	0	1	0	0	2	38	8.7	154	5.1	24.1	30	6	0.5	127	2.3	84	1.5	1.5	3.1	0.5	0	28	0
60	11067197	28654175	33799917	28	0	1	2	94.7	165.9	103.1	14.6	36.6	166.2	0	0	0	0	0	0	0	0	0	1	1	0	6	50	13.3	240	10.7	39.8	24	39	10.3	130	5	89	1.9	1.6	5.5	0.3	0	28	0
61	11103897	22424650	36954934	51	0	0	3	86	123.1	58.6	18	37	207.9	0	1	0	0	0	0	0	0	0	0	0	0	2	28	9.8	301	10.9	29	4	2	0.4	132	3.2	101	2.3	1.1	3.3	0.3	0	28	0
62	11166681	29877040	38192611	69	1	1	1	90.3	128.3	57.2	13.7	37	208	0	1	0	0	0	0	0	0	0	1	1	0	4	42	12.4	241	11.5	36.2	18	18	1	135	3.3	97	0.3	1.1	4.1	0.3	0	28	0
63	11269805	20609051	36588942	41	0	0	3	112.5	119.2	69	18.3	38.3	276.6	0	1	0	0	0	0	0	0	0	0	0	0	2	55	7.3	321	12.2	24.2	13	7	0.5	140	3.1	115	1.5	0.9	2.3	0.4	0	28	0
64	11389314	23262117	30344063	65	1	0	1	81.3	130.9	75.4	15.9	36.7	223.1	0	1	1	0	0	1	0	0	0	1	1	0	2	45	10.4	271	10.2	31.2	13	32	2.2	127	3.3	99	1.9	1.1	4.6	0.2	0	28	0
65	11389314	23545916	38305330	64	0	0	1	88.5	124.8	71.2	18.8	36.5	239.1	0	1	1	0	0	1	0	0	0	1	1	0	5	67	10.1	312	15.4	29.5	15	88	1.8	129	2.7	90	1.8	1.5	3.6	0.4	0	28	0
66	11389314	27491738	31873659	65	1	0	1	78.4	151.7	80.7	15.5	36.8	265.7	0	1	0	0	0	1	0	0	0	1	1	0	2	43	8.5	158	8.8	25.7	24	21	2.2	124	3.1	76	1.5	1.8	3.9	0.5	0	28	0
67	11389314	29633766	36327938	64	0	0	1	82	116.8	58.7	18.4	36.7	215	0	1	1	0	0	1	0	0	0	1	1	0	5	51	8.4	208	4.5	25.1	20	52	2.8	131	3	77	0.8	0.9	3	0.3	0	28	0
68	11441519	20529077	36566435	62	0	1	1	96	108.5	53.7	15.6	36.7	171.8	0	0	0	0	0	0	0	0	0	0	0	0	6	53	6.2	85	7.2	19	18	45	1.1	126	4.3	88	0.4	3.5	2.5	1.4	1	28	0
69	11474021	21946612	36467616	46	0	1	3	93.5	132.8	71.5	17.7	37.8	227.8	0	1	1	0	0	0	0	1	0	0	0	0	7	73	12.5	210	17.4	38.5	17	10	0.6	140	2.9	101	1.5	9.5	4.6	2.1	1	28	0
70	11480283	23400610	30986359	77	1	1	1	101.5	110.6	45.6	18.9	37.9	231.9	0	1	0	0	0	0	1	0	0	1	0	0	4	58	8.9	80	2	24.8	16	21	0.6	128	3.5	86	0.8	2.9	3.7	0.8	1	28	0
71	11542052	26997953	37320962	43	0	0	1	88	117.7	63	24.4	37	164	0	1	0	0	0	1	0	1	0	1	1	0	6	54	11	241	21.9	35.7	19	15	1.3	136	3.3	93	2.3	1.9	3.3	0.6	0	28	0
72	10015860	25085565	32496174	54	0	1	1	102.5	117.6	66.3	19.9	37.4	257.5	0	0	0	0	0	0	0	0	0	1	0	1	1	35	9.2	291	15.1	26.5	21	16	0.7	129	4.2	90	1.2	1.1	3.6	0.3	0	28	0
73	10023239	21759936	35024147	33	0	0	1	104.8	104.2	51.9	21.4	36.8	208.2	0	1	0	0	0	0	0	1	0	0	0	0	1	53	10.6	205	12	31.5	5	11	0.8	126	3.4	96	0.8	2.7	3.6	0.8	1	28	0
74	10030753	24506973	30109052	57	0	0	1	91.2	127.2	55.4	21.6	37.1	335.1	0	1	1	0	0	1	0	0	0	1	1	0	3	73	7.5	197	1	21.9	12	49	2.3	122	4	88	0.4	2.1	2.2	1	1	28	0
75	10037928	24656677	39804682	82	1	0	1	97.4	130.5	66.9	24.3	37.1	253	0	1	1	0	0	0	0	0	0	1	0	0	2	37	13.9	267	12.7	42.7	18	14	1.1	134	4.3	91	1.2	2	4	0.5	0	28	0
76	10080524	26664577	30721853	28	0	1	1	95.3	104.6	60.7	13.8	36.8	149.8	0	1	1	0	0	0	0	0	0	0	0	0	1	34	11.4	273	10.1	35.2	12	7	0.8	132	4	97	0.7	4.6	2.9	1.6	1	28	0
77	10104762	26359101	32449724	32	0	0	3	98.4	97.1	61.3	19.2	37.2	274.4	0	1	0	0	0	0	0	0	0	0	0	0	5	61	10	218	14.9	31.3	4	21	1.1	131	4	92	2.5	1.7	3.3	0.5	0	28	0
78	10207365	25311721	30015770	59	0	1	1	101.1	100.9	65.1	18.3	36.7	168.8	0	1	0	0	0	1	1	1	0	1	1	0	11	67	12	31	5.3	34.8	18	21	1.5	134	3.7	100	0.3	2.8	3.2	0.9	1	28	0
79	10209608	24841722	32632141	62	0	1	1	80.3	148	54.7	16	36.9	233.3	0	1	1	0	0	0	0	0	0	1	1	0	5	48	8.7	125	13.7	26.3	12	48	2.6	126	3.7	89	0.5	1.2	4	0.3	0	28	0
80	10231645	27237512	38046010	56	0	1	1	106.4	134.6	66.4	27.4	37.7	224.4	0	1	0	0	0	0	0	0	0	1	0	1	2	38	9.5	102	9.6	27.1	8	10	0.5	131	3.6	101	1.1	1.9	3.3	0.6	0	28	0
81	10234309	24581310	37157163	38	0	1	1	97.2	137.3	83.4	19.8	36.8	197.1	0	1	1	0	0	0	0	0	0	1	0	0	2	43	15.1	393	26.4	45.7	4	14	0.7	121	3.8	81	2.1	2.2	4.2	0.5	0	28	0
82	10236009	24567058	36082123	38	0	1	2	95.8	162.9	105.3	19.5	36.6	222.4	0	1	0	0	0	1	0	0	0	1	0	0	3	41	12.1	144	12.2	37.3	2	8	0.7	132	3.7	87	1	2	3.7	0.5	0	28	0
83	10315300	22295114	33769962	28	0	1	1	88.7	97.9	58.5	15.3	36.6	313.1	0	1	0	0	0	0	0	0	0	0	0	1	10	63	11	257	25.6	30.5	8	13	1.3	130	4	93	0.8	3.7	3.3	1.1	1	28	0
84	10315300	24561473	36537793	27	0	1	1	96.5	119.3	61.8	18.7	37.9	254.5	0	1	0	0	0	0	0	0	0	1	0	0	4	62	9.7	245	11.6	26.2	15	17	0.9	130	4	101	0.5	3.8	3.1	1.2	1	28	0
85	10315300	25568908	38009743	25	0	1	1	84.1	102.8	53.3	16.3	36.7	191.9	0	1	0	0	0	0	0	0	0	0	0	0	2	46	13.5	406	26	42.6	8	13	1.1	134	3.9	104	2.7	6.5	4.3	1.5	1	28	0
86	10316898	20812591	35505901	73	1	0	1	93.6	89.7	61.1	27.2	36.5	270.3	0	0	1	1	0	0	1	1	0	0	0	1	10	82	10.7	302	23.8	35.5	8	48	1.9	138	5.9	108	5	4.2	2.4	1.8	1	0	1
87	10350939	23429327	32617348	49	0	1	3	94.3	137.5	62.8	17.5	37.3	219.5	0	1	0	0	0	0	0	0	0	1	1	1	2	51	8.9	203	12.1	27.6	21	24	1.2	134	3.7	99	0.9	1.2	2	0.6	0	28	0
88	10369069	22094321	36779265	80	1	0	1	90.3	109.7	49.4	20.7	37.4	243.1	0	1	1	1	0	0	0	1	0	0	1	1	13	70	10.7	146	11.1	36	13	106	5.1	154	3.9	122	2.2	2.4	2.8	0.9	1	14	1
89	10411588	23766173	34773422	65	1	1	1	94.2	121.1	70.9	25.4	37.4	150.3	0	1	0	0	0	0	0	0	0	0	0	1	2	32	10.1	190	14.4	30.7	22	12	0.8	139	3.7	102	0.8	1.7	2.4	0.7	0	28	0
90	10418005	25388826	38854816	51	0	0	2	109.3	133.4	83.8	18.8	36.9	330.5	1	1	0	0	0	0	0	0	0	1	0	0	4	54	12.6	127	3.5	39.4	15	32	1.2	156	2.5	104	0.8	3.5	4.6	0.8	1	28	0
91	10568926	26893632	31092565	51	0	1	1	93.3	117.7	61.8	27.4	38.4	350.5	0	1	0	0	0	0	0	1	0	1	1	1	15	74	15.8	263	19.2	52	9	55	3.5	138	2.9	91	1.3	3.8	3.3	1.2	1	28	0
92	10664966	26553646	38379451	83	1	1	1	86.8	112.6	61.3	24.6	36.8	219.5	0	1	0	0	0	1	0	0	0	0	0	0	4	59	12.6	166	5.6	37.2	17	42	0.9	136	3.8	97	0.5	2.3	4.3	0.5	0	28	0
93	10685870	24659736	32652263	53	0	0	2	105.8	135.9	73	18.1	36.7	123.8	0	0	0	0	0	1	1	1	0	1	1	1	7	54	9	93	6.4	28.2	7	25	2.3	128	3.4	81	0.8	8	3.7	2.2	1	12	1
94	10688510	21683465	34223924	58	0	1	3	87.2	98.4	59.1	22.7	37.6	447.2	0	1	1	1	0	1	0	0	0	1	0	1	14	81	10.8	271	14.8	35	11	49	5.8	130	4	84	0.2	3	3.4	0.9	1	28	0
95	10754991	26500107	34155719	69	1	0	2	107.4	148.1	75.2	20.3	36.9	222.7	0	1	1	0	0	0	0	0	0	1	0	0	1	54	10.9	320	10.4	34.3	7	23	1.1	129	3.9	83	0.6	3.4	4.4	0.8	1	28	0
96	10754991	27898308	34608329	70	1	0	2	101.5	126.8	61.1	18.8	36.7	191.6	0	1	1	0	0	0	0	0	0	1	1	0	2	43	9.3	253	7.6	28.5	6	12	0.8	132	4.1	90	0.7	1.9	3.8	0.5	0	28	0
97	10772100	26028701	31430394	68	1	1	1	73.7	123.1	46.7	17.9	37.4	245.6	0	1	1	0	0	0	0	0	0	1	1	0	4	52	7.3	213	10.5	22.8	5	60	2.8	134	3.6	90	1.3	2.7	3.5	0.8	1	8	1
98	10809535	26521837	30301258	64	0	1	2	87.2	129	65	21.6	37.3	279.2	0	1	0	0	0	0	0	0	0	1	0	0	4	45	12.3	185	8.2	37.5	28	14	0.6	143	3.2	94	0.6	3.3	3.2	1	1	28	0
99	10815864	22386639	32777647	69	1	0	2	85.5	122.8	67.6	21.6	36.6	191.6	0	1	0	0	0	1	0	0	0	1	0	0	2	41	12.6	214	16.4	39.2	20	29	1	145	3.6	107	0.6	7.9	3	2.6	1	28	0
100	10899535	23586251	31002081	61	0	0	1	81.1	101.9	61.8	19.8	36.7	275.7	0	1	0	0	0	0	0	0	0	0	0	0	1	44	12.7	169	4.5	36	11	9	0.4	135	3.1	102	1.1	1.1	4.5	0.2	0	28	0
101	10954531	26193547	39342322	67	1	1	1	121.6	123	69.5	22.3	37.8	237.3	0	1	0	0	0	0	0	1	0	1	0	1	5	49	11.9	315	11.7	33	16	24	1.2	131	2.9	96	0.4	2.9	2.4	1.2	1	28	0
102	10991800	27959065	33238573	92	1	0	2	117.9	110.4	67.7	29	36.6	211.7	0	1	0	0	0	0	0	0	0	1	0	1	7	83	12.4	247	18.9	38.9	13	41	2.3	146	3.1	108	1.5	8	2.8	2.9	1	1	1
103	11036338	22508577	31442201	21	0	0	1	97.2	99	59.3	19.1	36.8	200.5	0	1	0	0	0	0	0	0	0	0	0	0	1	42	13.1	241	8.6	38.1	7	5	0.3	132	3	98	1.2	1.2	5.2	0.2	0	28	0
104	11036338	25854706	34902163	21	0	0	1	100	100.2	61.4	19	36.8	223.3	0	0	0	0	0	0	0	0	0	0	0	0	1	31	12.7	233	9.1	40	6	10	0.5	133	3.6	102	1.5	1.1	3.6	0.3	0	28	0
105	11098806	26488012	39191527	79	1	0	2	89.6	138.3	52.6	20.6	36.3	259.9	0	1	0	0	0	0	0	0	0	1	1	1	3	69	8.9	359	30.1	27.2	17	42	1.3	124	3.6	83	2	2.5	2	1.3	1	28	0
106	11135301	23552501	37228800	47	0	0	1	97.2	133.7	72.8	19.2	36.9	191.6	0	1	0	0	0	0	0	0	0	1	0	0	1	42	12.3	191	13.8	34.1	4	4	0.5	128	3.3	100	1.3	2.1	5.1	0.4	0	28	0
107	11159050	20779213	34464832	61	0	1	1	72.8	164.2	55	16.9	36.9	230.3	0	1	0	0	0	0	0	0	0	1	1	1	7	59	8.5	189	12.3	25.6	3	108	8.2	128	3.9	81	0.5	1.9	4.1	0.5	0	28	0
108	11161110	21495122	38550636	34	0	1	1	72.5	122.7	73.6	16.1	36.6	198.2	0	1	0	0	0	0	0	0	0	0	0	0	0	20	18	274	11.3	50.3	9	11	0.7	135	2.8	105	1.2	1.9	3.6	0.5	0	28	0
109	11186830	28509445	32587165	38	0	0	1	73.4	113.9	72.2	17.3	37.1	246.8	0	1	1	0	0	0	0	0	0	0	0	0	1	35	9.8	268	7.6	29.8	19	8	0.6	134	4	97	3.2	0.8	4	0.2	0	28	0
110	11200617	26800132	36128599	40	0	1	1	92.9	127.2	73.4	14	36.8	133.8	1	1	0	0	0	0	0	0	0	0	0	0	3	30	12.3	94	4.8	35.9	18	6	0.6	127	3.2	86	2.2	2.5	3.6	0.7	0	28	0
111	11265045	23132008	39303889	18	0	1	1	104.1	118	75.1	19.1	36.6	166.1	0	1	0	0	0	0	0	0	0	0	0	0	1	44	16.5	438	7.7	48.5	5	2	0.7	127	3.6	86	2.1	3.1	4.8	0.6	0	28	0
112	11308937	27088181	30596020	44	0	1	1	103.3	158.4	88	14.1	36.7	239.3	0	1	0	0	0	1	0	0	0	1	1	0	4	48	7.2	216	9	20.1	16	138	12.1	130	4.9	89	0.7	1.5	3.3	0.5	0	28	0
113	11333890	25214968	39556859	25	0	0	1	90.1	105.3	66.1	18.2	36.8	155.3	0	1	0	0	0	0	0	0	0	0	0	0	1	26	10.7	169	5.9	31	8	1	0.5	132	3.1	102	1.8	0.8	3.1	0.3	0	28	0
114	11569093	26359683	30172516	72	1	0	2	99.5	129.3	79	26.3	36.6	236	0	1	0	0	1	0	0	0	0	1	0	0	4	65	10.1	495	11.9	34.4	16	7	0.4	130	3.5	92	1	3.7	2.3	1.6	1	28	0
115	11601011	28427853	39438453	48	0	1	1	86.4	110.1	72.5	17.3	36.8	211.8	0	1	1	0	0	0	0	0	0	1	1	0	1	31	12.1	224	8.5	36.6	16	8	0.6	131	3.3	94	2.2	3.6	3.7	1	1	28	0
116	11628638	27060808	37633566	68	1	1	1	78.8	133.5	60.6	20.5	36.7	160.2	0	1	0	0	0	0	0	0	1	1	0	0	2	41	9.6	121	7.4	29.1	8	7	0.3	131	2.2	101	1.5	2	3.3	0.6	0	28	0
117	11664933	22104035	37317860	69	1	0	2	82.5	120.5	62.2	15.8	36.7	299	0	1	0	0	0	0	0	0	0	1	0	0	6	57	11.5	181	19	32.5	5	19	1.3	129	3.3	76	1	3.7	3.6	1	1	28	0
118	11673212	23388917	31439382	77	1	1	1	86.2	109.5	54.5	17.2	36.6	255.6	0	1	0	0	0	0	1	0	0	0	0	0	2	39	6.9	114	13.2	21	10	13	0.7	130	3.8	98	1.4	4.5	3.3	1.4	1	28	0
119	11676627	28261331	30165560	68	1	1	3	78.2	152	77.7	18.8	36.7	196.4	0	0	0	0	0	1	0	0	0	1	0	0	2	37	9.4	304	19.5	29.7	21	76	2.1	140	4.6	104	2.2	2.5	3.1	0.8	1	28	0
120	11679392	24266698	32563661	68	1	1	1	84.1	124.8	66.9	18.3	36.9	169.2	0	1	0	0	0	0	0	0	0	1	1	0	4	39	9.5	132	3.2	28.1	17	81	2.5	137	3.1	99	0.4	2.3	3	0.8	1	28	0
121	11775236	20134964	34429690	76	1	0	3	92.5	133.8	62.8	22.2	37.5	183.2	0	1	0	0	0	0	0	0	0	1	1	0	7	44	10.3	229	14.9	32.5	22	38	2	135	3.4	94	1.2	4.4	3.7	1.2	1	28	0
122	11817597	27691446	30958596	52	0	1	1	79.1	150.6	71.1	22.6	37	235.6	0	1	0	0	0	0	0	0	0	1	1	0	2	41	12.3	231	9.6	36.5	10	22	1	131	3.6	98	0.5	1.2	4.6	0.3	0	28	0
123	11843205	22540021	31413710	46	0	0	3	122.7	112.6	60.4	20.2	37	209.3	1	1	0	0	0	0	0	1	0	0	0	0	3	46	11.4	135	10.4	31.7	8	25	1	125	2.5	100	0.8	1.5	2.9	0.5	0	28	0
124	11876262	28740841	30112237	21	0	0	1	102.8	102.3	59.2	19.5	37	233.1	0	0	0	0	0	0	0	0	0	0	0	0	2	61	7.1	203	13.2	24.4	3	8	0.7	133	3.7	93	0.8	1	5.1	0.2	0	28	0
125	11878388	22002528	39599921	47	0	1	1	95.8	121.3	72	17.5	36.9	193.7	1	1	0	0	0	0	0	0	0	1	0	0	2	28	9.6	258	7.8	28.3	17	9	0.8	134	3.6	96	1.2	2.6	3.5	0.7	0	28	0
126	11987584	24027727	35057010	21	0	0	1	86.2	100.3	62.1	16.8	36.7	193	0	1	0	0	0	0	0	0	0	0	0	0	1	37	10.5	199	4.2	29.8	10	3	0.5	126	2.9	87	1.6	1.1	4.5	0.2	0	28	0
127	12019706	29822163	32302734	67	1	1	3	112.6	136.1	73	20.3	37.4	239	0	0	1	0	0	1	1	1	0	1	1	0	6	61	9.6	250	10.4	29.9	16	33	2.6	128	4	92	0.6	3.2	3.1	1	1	28	0
128	12077571	25093689	35283601	67	1	0	2	117.9	95.9	72.6	17.2	36.4	160.9	0	1	0	0	0	1	0	0	0	0	0	0	6	59	9.5	303	18.6	26.2	18	8	0.4	138	3	101	1.9	3.1	2.7	1.1	1	11	1
129	12134533	22360444	34539632	40	0	1	1	113.9	98.9	69.2	22.8	36.8	273.8	0	1	1	0	0	1	0	1	0	0	0	0	5	49	12.1	224	15.1	35.2	15	11	0.8	139	3	97	2.3	3.5	3.2	1.1	1	28	0
130	12136570	29992577	31780258	56	0	1	2	109.2	137	86.2	24.6	37.8	292	0	1	0	0	0	0	0	1	0	0	0	0	5	28	14.8	223	8.9	43.2	15	10	1.5	140	3.6	102	1.5	2.6	3.9	0.7	0	28	0
131	12198576	25061506	30204256	21	0	0	2	102.7	106	72.1	17.8	36.5	263	0	1	0	0	0	0	0	0	0	0	0	0	5	55	9.4	280	8.7	31.1	6	6	0.6	109	2.6	87	2.3	0.6	1.8	0.3	0	28	0
132	12223437	26563555	36374420	55	0	1	1	88.3	117.2	68.5	18.6	36.6	194.6	0	1	1	0	0	0	0	0	0	1	1	0	3	37	10.4	173	7.7	33	16	29	1.4	136	4.3	98	0.5	1.2	3	0.4	0	28	0
133	12239587	22268522	39349530	35	0	0	2	70.9	99.4	65.4	18.6	36.9	157.1	0	1	0	0	0	0	0	0	0	0	0	0	7	51	11	198	9.4	33.1	10	9	0.6	130	4.3	97	1.3	0.9	4	0.2	0	28	0
134	12274503	23302321	31478351	23	0	0	2	103.2	103	71.4	18	36.9	195.3	0	1	0	0	0	0	0	0	0	0	0	0	2	29	12.1	191	9.6	35.3	9	4	0.7	137	3.5	101	1.8	2	3.7	0.5	0	28	0
135	12299620	22896255	34479435	65	1	0	2	112.3	140.8	71.8	29.9	36.8	253.9	0	1	0	0	0	0	0	1	0	1	0	0	4	63	12	197	13.6	34.7	4	17	0.8	135	3.1	99	0.6	1.5	3.1	0.5	0	28	0
136	12300065	25108934	37129337	26	0	0	1	97.2	120.9	81.1	18.6	36.7	205.8	0	1	0	0	0	0	0	0	0	0	0	0	0	24	13.3	236	8.1	37.8	6	6	0.6	134	3	105	2	0.7	3.7	0.2	0	28	0
137	12387472	21508856	35660797	27	0	0	2	101.8	119.2	84.1	13.2	36.8	178.6	0	1	0	0	0	0	0	0	0	0	0	0	0	33	11.3	296	5.4	34.8	11	5	0.7	126	4.1	84	2	1.2	5.2	0.2	0	28	0
138	12387472	22468513	35376041	26	0	0	2	114	121.6	76.2	14.8	37.1	267.3	0	1	0	0	0	0	0	0	0	1	0	0	3	44	8.6	366	17.5	27.2	3	13	0.7	126	3.7	88	1.8	4.7	3.6	1.3	1	28	0
139	12387472	27899875	32224566	26	0	0	2	123.3	137.8	93.7	17	37	160.2	0	1	0	0	0	0	0	0	0	1	0	0	2	45	9.4	211	13.1	31.1	6	8	0.6	132	3.5	97	1.1	0.7	4.2	0.2	0	28	0
140	12423218	24601401	31990076	53	0	0	1	103.3	127.4	73.5	24.3	37.2	222	0	1	0	0	0	0	0	0	0	0	0	0	2	47	13.4	243	18.1	40.7	7	14	0.9	123	3.8	76	3.1	1.5	4	0.4	0	28	0
141	12500393	22476125	31607508	84	1	1	1	70	128	58.3	13.6	37.2	152.2	0	1	0	0	0	0	0	0	0	1	1	0	5	45	7.5	253	6.9	23.6	18	72	4	134	4	93	0.5	1.9	3	0.6	0	28	0
142	12604038	26390813	34317327	59	0	0	1	132.7	105	69.8	26.8	36.4	287.9	0	1	0	0	0	0	0	1	0	1	0	0	10	107	7.4	172	18.9	22.6	15	47	1.3	137	3.9	98	8.3	2.9	4	0.7	0	2	1
143	12707707	21007934	37435488	45	0	1	1	105.4	144.5	84.3	23.8	37	179.7	0	1	1	0	0	0	0	0	0	1	0	0	1	35	14.7	150	13.7	44.4	3	5	0.7	129	3.4	87	0.4	1.3	5.2	0.3	0	28	0
144	12712474	27914125	34681462	65	1	1	3	88.6	149.1	93.3	19.5	36.8	259.4	0	1	0	0	0	0	1	0	0	1	1	0	3	40	6.4	125	7.6	20.8	19	49	1.5	137	3.1	96	0.8	4.4	3.1	1.4	1	28	0
145	12788091	27580197	36066057	79	1	1	1	85.4	121	44.1	16.6	37.7	275.7	0	0	0	1	0	1	1	1	0	1	1	1	10	57	10	131	21.1	32.8	21	49	2.4	139	4	107	1.3	3.1	3.2	1	1	8	1
146	11305846	24631041	38791508	61	0	1	1	76.2	120.6	66.7	17.5	36.9	206.3	0	0	0	0	0	0	0	1	0	1	1	0	7	48	11.9	175	12.9	36.4	18	68	3.7	134	3.7	101	1.4	2.4	3	0.8	1	28	0
147	11306818	23614740	31826009	85	1	0	3	93.7	151.9	72.1	25	36.8	263.6	0	1	1	0	0	1	0	1	0	1	1	0	2	47	10.7	203	10.5	34.4	20	35	1.8	132	3.6	93	0.9	4.7	2.8	1.7	1	28	0
148	11366981	24891508	37248236	33	0	1	1	101.8	123.5	80.8	18.4	36.8	163.6	0	1	0	0	0	0	0	0	0	1	0	0	2	47	10.8	287	12.9	31.5	4	12	1	130	4	87	1.2	3.8	4.9	0.8	1	28	0
149	11428223	22471413	30451318	49	0	1	3	124.8	98.5	60.5	23.1	37.8	212	0	1	1	1	0	1	0	1	0	0	0	0	17	84	9.6	47	2.9	29	10	24	2.4	134	2.9	94	0.1	7.4	2.9	2.6	1	28	0
150	11452660	22189438	31286795	26	0	1	2	108.6	141.1	81.2	20.2	37.1	209.4	0	1	0	0	0	0	0	0	0	1	0	0	3	53	14.7	268	12.6	43.3	4	16	1.2	129	3.8	91	1.6	3.2	5.6	0.6	0	28	0
151	11581298	21797373	38021541	79	1	0	2	61.4	117.8	59.5	17.3	36.3	241	0	1	0	0	0	0	0	0	0	1	0	1	8	60	9.4	117	11.4	32	23	83	1.7	153	3.7	118	2.5	1.8	3.2	0.6	0	28	0
152	11592543	29822495	34621846	69	1	0	1	94.8	117.8	45.1	17.1	37.4	246.9	0	1	0	1	0	0	0	1	0	1	0	1	8	53	11.2	155	7.9	34.6	17	26	1	136	3.7	100	0	4.8	2.1	2.3	1	6	1
153	11592968	25692931	37244481	60	0	1	2	119.3	93.9	58.3	26.2	37.9	218.2	0	1	0	1	0	0	0	1	0	1	0	1	12	74	6.8	91	11.5	23.4	12	54	1.3	145	3.5	119	0.6	3	2.5	1.2	1	28	0
154	11641642	21216871	39103890	56	0	1	3	86.6	121.2	74.1	28	31.9	458.5	0	1	1	1	0	0	0	0	0	1	0	0	10	82	10.2	237	12.3	33	7	26	2	136	2.9	95	3	12.8	3.3	3.9	1	3	1
155	11643115	20492519	39337962	54	0	1	1	97.4	95.1	65.6	19.2	36.3	223.6	0	1	1	0	0	1	0	0	0	0	0	0	1	41	12.7	202	8.9	37.6	15	21	0.7	132	3.5	98	0.6	1.9	3.5	0.5	0	28	0
156	11727052	25357716	37761327	66	1	1	3	81	96.1	69.1	21.7	36.6	532.9	0	1	1	0	0	1	0	1	1	1	1	0	9	82	14.2	199	23.1	43.4	8	16	1.3	132	4.3	97	1.7	4.7	2.3	2	1	2	1
157	11735642	20916027	32991657	76	1	1	2	80.9	103.6	59.2	15.1	36.4	187.4	0	1	0	0	0	0	0	1	0	0	0	0	4	63	11.2	180	3.1	36.4	12	13	0.9	126	3.6	83	0.6	3.3	4.9	0.7	0	28	0
158	11760205	27414574	33589710	62	0	1	1	91	114.8	72.6	15.6	36.6	161.4	0	1	0	0	0	0	0	0	0	0	0	0	2	35	11.1	145	4.7	34.5	23	1	0.6	137	3.5	91	2.4	4	2.2	1.8	1	28	0
159	11810758	20852798	34028838	73	1	0	1	83.2	123.4	65.6	21	36.8	248	0	1	0	0	0	0	0	0	0	1	0	0	0	34	14.4	204	17.6	43	4	10	0.5	102	3.3	101	2.2	2.9	4.4	0.7	0	28	0
160	11827675	25602083	35269272	57	0	0	1	94.2	148.3	78.4	17.4	36.5	161.7	0	1	1	0	0	0	0	0	0	1	1	0	1	52	11.2	247	16.3	33	16	18	1.3	124	3.3	83	0.8	2.6	5.2	0.5	0	28	0
161	11851243	29756779	32839318	70	1	1	1	104.4	110.9	65	23.7	37	236	0	1	1	0	0	1	0	1	0	1	0	1	11	60	8.1	121	8.9	25.3	8	36	1.4	125	3.2	89	0.8	8.9	2.8	3.2	1	19	1
162	11918408	21400352	38584152	59	0	1	1	85.3	143.2	72.7	15.6	36.7	186.1	0	0	0	0	0	1	0	0	0	1	1	0	4	59	9.5	255	9.5	29.1	22	15	1.9	137	3.8	93	2.4	1.2	3.8	0.3	0	28	0
163	11981179	29859074	32374149	69	1	0	3	110.7	106.4	50.4	21.6	37.4	196.7	0	1	1	1	0	0	0	1	0	0	0	1	12	98	7	103	13.3	21.8	11	61	4.5	131	4.5	101	1.4	1.8	1.7	1.1	1	28	0
164	12035353	22236349	31524439	77	1	0	1	95.7	120.9	56.4	25.4	36.8	250	0	1	0	0	0	1	0	0	0	1	0	0	4	69	10.8	262	13.8	33.8	15	16	0.6	141	3.3	102	0.7	1.2	3.7	0.3	0	28	0
165	12060087	24975504	31465485	70	1	0	1	93.5	107.2	58.1	17.1	36.5	454.1	0	1	1	0	0	0	0	0	0	1	0	0	4	48	12.4	168	7.3	37.3	5	46	1.2	125	3.3	77	0	4.3	3	1.4	1	28	0
166	12083843	22757339	34721123	28	0	0	2	129.2	122.8	66.8	17.5	36.7	204.4	0	1	0	0	0	0	0	0	0	0	0	0	3	47	10.5	331	12.4	31.7	4	28	1.2	138	4.4	99	1.2	1.5	3.6	0.4	0	28	0
167	12146307	22312024	38000855	60	0	0	1	110.2	112.1	63.7	22.1	37.7	236.6	0	1	1	0	0	0	0	0	0	1	0	1	5	46	9.7	196	12.9	29.4	18	13	0.9	119	4	81	0.3	1.3	2.5	0.5	0	28	0
168	12178108	23053801	39802379	60	0	1	1	86	117.3	58.8	17.2	37	203.3	0	1	1	0	0	0	0	0	0	1	0	0	4	51	9.9	277	20	28.3	5	16	0.9	133	3.1	98	4.2	1.4	3	0.5	0	28	0
169	12233133	26178609	32844515	48	0	0	1	108.2	96.7	49.4	21.7	37.1	247	0	1	1	0	0	0	0	1	0	1	0	0	6	108	12.6	226	8.6	38.9	10	21	0.9	145	3.7	110	0.6	1.3	3.3	0.4	0	28	0
170	12252107	20293015	32561418	59	0	0	1	62.2	106	61.5	14.3	36.5	207.3	0	1	0	0	0	0	1	0	1	1	1	0	7	54	10.9	149	15.4	34.4	18	35	5.8	127	4	90	0.5	3.7	3.1	1.2	1	28	0
171	12286304	29015654	32031732	42	0	0	2	73.1	147	86.9	16.6	36.7	239.3	0	1	0	0	0	0	0	0	0	1	0	0	1	29	13.8	225	8.1	40.6	11	7	0.7	135	3.5	99	1.6	1.6	4	0.4	0	28	0
172	12349286	22405133	34303636	61	0	0	1	96.3	126.4	60.8	18.1	36.8	214.3	0	1	0	0	0	0	0	0	0	0	0	1	1	36	11.8	265	22.6	35.3	19	19	0.8	130	3.4	99	2.8	1.7	2.2	0.8	1	28	0
173	12363358	23028829	34395938	89	1	0	1	90.9	115.9	65.5	16.4	36.5	233.8	0	0	1	0	0	0	0	1	0	1	1	0	4	64	6.8	255	10.9	22	11	69	3.2	127	5.3	89	1.4	5.3	3	1.8	1	28	0
174	12369914	27407567	32668553	46	0	1	2	97.3	143.9	86.2	23.3	36.9	214.3	0	1	0	0	0	0	0	0	0	1	0	0	2	40	13.1	275	16	40	5	7	0.9	122	2.8	84	1.8	2.8	4.9	0.6	0	28	0
175	12412151	28182075	31421059	24	0	1	3	87.3	107	68.7	16.2	36.7	169.3	0	1	0	0	0	0	0	0	0	0	0	0	2	31	11.4	219	11.4	33.4	12	12	0.9	133	3.9	101	4.3	0.7	3.5	0.2	0	28	0
176	12451517	21173459	34569596	61	0	1	1	91.9	114.3	65.2	24.1	36.9	510.6	0	1	1	1	0	1	0	1	1	1	1	1	9	70	7.7	167	15	25.3	16	58	4.2	119	3.9	84	1.4	1.8	1.8	1	1	22	1
177	12504496	21146531	33641076	70	1	1	1	75.2	167.3	57.9	21.3	37.4	269	0	0	0	0	0	0	0	0	0	1	1	0	6	41	7.4	99	3.9	23.1	10	93	4.1	145	4.6	115	0.8	1.4	3.2	0.4	0	16	1
178	12522208	23355965	38601678	69	1	1	2	87.4	166.2	65.5	18	36.9	157.8	0	1	1	0	0	0	0	0	0	1	1	0	5	45	8.6	272	8.7	27.8	7	15	2.7	124	4.9	99	0.5	2	3.7	0.5	0	28	0
179	12546830	26138353	34357583	91	1	1	1	101.4	130.5	76.2	27.5	36.9	254.4	0	1	1	1	0	1	0	1	0	1	1	1	12	71	12.2	143	4.5	40.1	20	41	1.3	144	3.6	112	0.6	2	3.7	0.5	0	7	1
180	12547294	24543403	38308131	24	0	0	1	100.5	127.6	77.3	20.8	36.5	172.3	0	0	0	0	0	0	0	0	0	0	0	0	2	33	15.1	346	10	41.3	16	11	0.6	134	3.8	98	2.2	1.4	4.8	0.3	0	28	0
181	12547294	25278998	32795283	27	0	0	1	84.2	110.8	72.6	22.4	36.6	147.1	0	1	1	0	0	0	0	0	0	1	0	0	1	27	13	219	5.8	37.1	21	8	0.5	128	3.1	89	2.3	3.5	3.3	1.1	1	28	0
182	12549276	21830087	33699213	43	0	0	2	108.7	155.3	76.4	22.1	36.9	207.3	0	0	0	0	0	0	0	0	0	1	0	0	1	64	11.7	188	9.1	37.2	12	29	0.9	142	4.2	94	1	1.7	3.5	0.5	0	28	0
183	12577190	22959021	34885021	63	0	1	2	90	132.3	76	20.1	36.8	201.1	0	1	0	0	0	0	0	0	0	1	0	0	4	53	12.2	189	11.7	35.7	11	20	1.1	123	4.4	80	0.9	2	3.6	0.6	0	28	0
184	12613322	20574076	33024432	60	0	0	3	87.6	134.1	60.7	19.7	37.7	251.3	0	1	0	0	0	0	0	1	0	0	0	1	9	58	10.2	259	17.1	30	16	25	1.6	143	3.5	108	1.8	2.6	3.1	0.8	1	28	0
185	12613322	29837277	35871382	60	0	0	3	96.2	115.3	67.3	21.2	38	170.1	0	1	1	0	0	0	0	1	0	1	0	0	8	59	10.1	319	12.3	32.3	16	8	0.6	137	3.4	99	1.3	1.6	4.4	0.4	0	28	0
186	12683111	22843326	32955880	36	0	1	2	101.1	155.6	98.1	15.2	36.6	229.5	0	1	0	0	0	0	0	0	0	1	1	0	4	66	10.7	301	6.1	32.5	11	58	12.1	125	3.7	82	0.9	2.1	3.8	0.6	0	28	0
187	12699157	24289490	36028029	56	0	1	1	98.6	90	66	13.8	36.8	173.2	0	1	0	0	0	0	0	1	0	0	0	0	7	38	9	41	13.9	27.6	17	15	1.1	132	4.2	95	0.7	4.8	3.9	1.2	1	28	0
188	12721477	22701677	34405651	51	0	1	1	105.1	119.2	65.8	22.8	36.8	244.5	0	1	0	0	0	0	0	1	0	1	0	0	8	64	12.7	208	18.2	36.8	8	34	1.5	126	3.8	83	0.5	1.8	2.7	0.7	0	28	0
189	12729030	27155836	32332992	66	1	0	3	103.6	158.5	85.9	19.2	37.4	158.7	1	1	0	0	0	0	1	0	0	1	0	1	3	56	10.4	107	11.4	31	12	27	0.9	150	3.4	107	0.4	1.4	3.1	0.5	0	28	0
190	12729362	25783945	31180001	85	1	0	1	100.1	137.5	74.6	19.2	36.5	205.6	0	1	0	0	0	0	1	0	0	1	0	0	2	48	15	154	7.1	45	16	16	0.8	134	3.2	93	0.8	5.1	4.6	1.1	1	28	0
191	12735744	26571796	31136595	31	0	1	1	97.7	129.9	71.7	24.1	37.2	179	0	1	0	0	0	0	0	0	0	0	0	0	2	54	13.7	242	15.4	39.5	11	19	1.1	143	3.7	103	1.4	1.3	4.5	0.3	0	28	0
192	12789108	24302134	30995190	32	0	1	1	105.7	124	83	14.8	37.4	174.6	0	1	0	0	0	0	0	0	0	0	0	0	2	40	10.7	182	6.6	30.9	5	5	0.5	134	3.4	100	1.4	1.6	4.4	0.4	0	28	0
193	12789108	24307428	36420167	33	0	1	1	111.3	115.6	75	16.9	36.9	218.2	0	1	0	0	0	0	0	0	0	0	0	0	3	47	12	140	9.1	34.1	2	11	0.8	120	3.8	82	1.3	1.1	5	0.2	0	28	0
194	12789108	26580035	36068322	33	0	1	1	116.4	116.8	74.4	16.2	36.7	251.8	0	1	1	0	0	0	0	0	0	0	0	0	4	62	8.9	244	11.4	25.6	5	13	0.8	120	4.2	74	2.5	1.7	5	0.3	0	28	0
195	12832775	25751252	31124673	24	0	1	1	74.1	125.8	83.1	14.7	36.7	163.3	0	1	0	0	0	0	0	0	0	1	0	0	0	23	10.3	195	8.8	31.8	23	15	0.8	138	3.5	105	2.3	0.8	3.4	0.2	0	28	0
196	12876981	23844435	36096174	45	0	0	1	100.4	87.3	53.9	18.8	36.8	192.5	0	1	1	0	0	0	0	0	0	0	0	0	1	38	13.4	257	6.8	35.8	6	6	0.4	134	3	105	2.2	1.5	2.8	0.5	0	28	0
197	12879244	25883368	31390871	71	1	0	2	98	120.5	65.2	21.8	37.3	196.6	0	1	0	0	0	0	0	0	0	1	0	1	3	34	10.1	149	11.3	29.9	24	14	0.9	133	3	91	0.5	1.2	4.1	0.3	0	28	0
198	12896928	23226785	35172040	57	0	1	1	85.9	120.1	71.9	14.5	36.7	232.6	0	1	0	0	0	0	0	0	1	1	0	0	3	43	11.9	181	12.5	35.7	6	16	0.7	120	3.9	77	2.2	1.4	3.9	0.4	0	28	0
199	12896928	26944476	33271288	54	0	1	1	94.2	114.2	75.2	16.8	36.7	232.6	1	0	0	0	0	0	0	0	1	1	1	0	3	53	11.9	171	13.3	35.8	5	14	0.8	130	3.5	106	2.1	1.4	3.9	0.4	0	28	0
200	12993146	28579208	32964078	74	1	0	3	57.5	124.7	58.9	17.3	37	189.8	0	1	0	1	0	1	1	1	1	1	1	1	10	38	8.5	116	7.4	27	12	23	1.6	139	3.1	97	1.5	6.2	3.2	1.9	1	28	0
201	12993962	23956079	31764229	68	1	1	1	80.2	139.1	77	21.9	36.8	222	0	1	0	0	0	0	0	0	0	1	1	0	2	49	5.5	248	6.9	16.9	14	86	2.3	131	3.6	96	0.7	1	3.5	0.3	0	28	0
202	13054568	27621524	35648596	23	0	0	1	84.6	118.5	62.7	17.5	36.9	218.7	0	1	0	0	0	0	0	0	0	0	1	0	2	29	12.5	250	17.9	38.6	7	9	0.7	136	3.8	103	1.4	1.2	3.6	0.3	0	28	0
203	13098601	23996524	32290321	66	1	1	1	95.6	157.5	90	30.8	36.5	281.1	0	1	0	0	0	0	0	1	0	1	1	1	2	53	13.4	310	20.6	39.5	10	31	1.3	127	3.3	93	1.1	2.8	4	0.7	0	28	0
204	13138698	29001804	34833140	79	1	1	2	81.9	111.4	67.5	23.9	36.3	180.1	0	1	1	1	0	1	0	1	0	1	1	1	12	119	8.6	174	12.1	25.6	3	31	2.3	135	4.2	89	2.4	17	4	4.3	1	28	0
205	13179337	29704774	32233348	81	1	1	2	54.8	101.4	44.2	12.5	36.8	177.6	0	1	1	0	0	0	0	1	0	1	1	1	12	102	9.5	138	12	30	16	22	1.6	140	4.1	96	0.2	3.9	4.1	1	1	28	0
206	13182590	28610071	36932475	79	1	1	3	65.8	132.6	39	22.4	37.5	233.6	0	0	0	1	0	1	0	1	1	1	0	1	10	90	11	266	13.7	35.7	18	63	1.8	132	5.4	101	0.5	2.2	2.1	1	1	3	1
207	13223361	22420366	32111181	23	0	1	3	115.2	146.7	80.7	18.4	36.8	195.7	0	1	0	0	0	0	0	0	0	1	0	0	1	38	16.7	291	13.5	44	6	5	0.7	127	4.3	93	3.1	1.7	4.5	0.4	0	28	0
208	13223361	26200417	31549968	21	0	1	3	91.1	109.5	58.1	17	36.8	194.1	0	1	0	0	0	0	0	0	0	0	0	0	2	42	14.2	199	5.4	42.3	9	13	0.7	129	3.8	94	2.7	1.2	5.1	0.2	0	28	0
209	11619087	20557444	36458147	71	1	0	1	95.5	181	68.1	21.4	37.7	189.4	0	1	1	0	0	0	0	0	1	1	0	0	5	62	13.1	291	9	39.7	20	19	0.9	136	3.2	97	0.8	1.6	3.6	0.4	0	28	0
210	11619087	25145921	39629110	76	1	0	1	75.9	157.1	54.7	17.1	37.5	201.9	0	0	0	0	0	0	0	1	0	1	1	1	8	39	7.1	179	11.9	23.1	18	47	3.3	129	4.6	94	1.3	1.8	3.6	0.5	0	28	0
211	11721696	27216368	32004247	76	1	0	2	101.5	148	76.8	25	36.8	285.2	0	1	0	0	0	0	0	0	1	1	1	1	3	50	9.4	333	12.1	29.4	16	34	1.1	127	3.4	83	0.6	4.9	2.9	1.7	1	28	0
212	11766333	20361893	35914263	54	0	0	1	102	110	57.1	20.2	37	258.3	0	1	0	0	0	0	0	0	1	1	0	0	6	57	11	258	20.3	33	13	25	1.4	132	3.8	95	1.4	3.1	3.9	0.8	1	28	0
213	11766333	26681200	32975985	55	0	0	1	104.8	116.9	61.5	19.7	37	230.2	0	1	0	0	0	1	0	0	1	1	0	0	2	59	11.3	278	7.3	33.4	11	26	1.5	138	3.6	103	1.2	1.5	3.7	0.4	0	28	0
214	11793606	26565849	34935097	22	0	0	2	95.3	122.9	91.1	17.2	36.7	167.2	0	1	0	0	0	0	0	0	0	0	0	0	0	26	10.5	243	6.5	31.1	12	4	0.6	134	3.7	99	1	3.5	3	1.2	1	28	0
215	11820695	28907702	35958601	38	0	0	1	103.4	110.5	55.9	17.6	36.8	245.8	0	1	1	0	0	0	0	0	0	0	0	0	1	53	9	186	11.9	27.6	5	6	0.6	131	4.1	96	1.6	1.5	4.2	0.4	0	28	0
216	11882232	24379229	31985781	21	0	1	3	116.6	109.2	62.9	13.1	37.1	175.8	0	1	1	0	0	0	0	1	0	0	0	0	3	36	10.3	281	6.9	29.9	9	3	0.7	137	3.5	109	2.4	5.2	3.2	1.6	1	28	0
217	12185775	26944893	31644215	64	0	0	1	85.1	129.9	49.3	16.4	36.7	214.8	0	0	0	0	0	1	1	1	0	1	1	0	6	52	8.1	182	8	26.1	23	36	6.3	132	4.5	86	0.5	1.5	3.3	0.5	0	28	0
218	12263568	23481638	39420649	65	1	1	1	67.5	106.3	55.5	25	37	250.4	0	1	0	0	0	0	0	1	0	1	0	0	8	46	13.8	70	8.3	39.9	17	11	1.1	136	3.2	96	2.5	2.5	3.5	0.7	0	28	0
219	12285052	27520285	31827232	82	1	0	3	77.7	118.4	66.9	13.7	36.9	193.2	0	1	0	0	0	0	0	0	0	1	0	0	4	63	12.5	239	9.4	40	22	12	0.4	143	3.4	111	1.7	5	3	1.7	1	28	0
220	12329985	24434398	38957936	63	0	1	2	107.6	114.8	70.3	14.8	36.7	224.5	1	1	0	0	0	0	1	1	0	1	0	1	7	50	11.4	235	7.3	35.5	18	36	1.2	153	4	94	1	4.2	3.6	1.2	1	28	0
221	12329985	29528212	37229108	65	1	1	2	93.7	101.2	69.2	15	36.8	255.3	0	1	0	0	0	1	1	1	0	0	0	0	4	47	8.5	130	4.2	27.1	20	22	1.3	129	3.2	89	1.1	4.4	3.4	1.3	1	28	0
222	12336678	23336055	30443636	53	0	0	2	117.5	133.8	64.9	28.5	37	215.4	0	1	0	0	0	1	0	0	0	1	0	0	3	63	10	184	25.2	31.1	5	10	0.8	138	4.3	94	2.7	3.7	3.9	0.9	1	28	0
223	12336678	24578993	30559320	47	0	0	2	120.2	94.1	66.6	32.7	36.7	187.5	0	1	0	0	0	1	0	0	0	1	0	0	3	66	9.6	260	24	29	9	6	0.6	132	3.5	110	3.5	1.4	2.8	0.5	0	28	0
224	12336678	28238484	33126697	49	0	0	2	103.1	128.2	67.4	21.7	37.2	179.3	0	1	0	0	0	1	0	0	0	1	0	0	0	35	10.5	297	19.3	32	8	2	0.6	135	3.5	99	1	0.8	4.6	0.2	0	28	0
225	12558118	22582381	38881870	74	1	1	1	72.5	105.4	46.3	19.8	36.7	253.1	0	1	0	0	0	1	0	0	0	0	0	0	7	46	6.7	45	5.1	21.7	13	13	1	125	4.1	96	0.6	1.6	2.6	0.6	0	28	0
226	12646229	21052703	37978786	69	1	0	1	81.7	131.3	67.2	22.8	37.1	222.5	0	1	0	1	0	0	0	1	0	1	0	0	4	31	13.4	233	18	40	11	11	0.7	136	2.9	102	1.2	1.9	4.3	0.4	0	1	1
227	12905199	28682209	36659101	71	1	0	1	85.9	117.9	57.9	19.7	36.5	127.6	0	0	0	0	0	1	1	0	0	0	1	0	9	66	8.6	153	6.7	26.6	20	19	3.6	129	3.9	88	0.5	2.5	3.4	0.7	0	4	1
228	13001408	22030650	31819291	27	0	1	1	82.6	118.2	74.3	20.1	36.8	194.7	0	1	0	0	0	0	0	0	0	0	0	0	2	37	13.2	328	9.3	40.6	13	6	0.7	130	4	88	0.5	5	4.5	1.1	1	28	0
229	13006644	21356307	33256748	66	1	0	1	103.5	100.2	51.1	21.3	37.4	161.7	1	1	0	0	0	0	0	0	0	0	0	0	5	55	7.6	160	9.1	24.3	15	11	0.6	135	3.5	102	1.1	2.4	2.7	0.9	1	28	0
230	13029568	26768047	35907702	59	0	1	1	98.8	116.2	63.8	14.8	37	218.4	0	0	0	0	0	1	0	0	0	0	0	0	4	43	7.4	263	10.1	23.9	28	31	1.8	136	5.3	95	0.4	1.9	2.9	0.7	0	28	0
231	13055793	26521561	34170212	73	1	0	1	63.8	129.3	64.2	15.3	36.6	102	0	1	0	0	0	0	1	1	0	1	0	1	3	35	11.4	179	5.5	34.8	22	13	0.7	142	4.3	105	1	2.2	3.8	0.6	0	28	0
232	13114102	23387876	36551786	34	0	0	3	76.5	100.8	55.4	15.5	36.8	191.5	0	1	0	1	0	0	0	1	0	0	0	1	14	87	5.6	22	10.3	17.5	12	12	1.4	130	3.7	94	1.9	4.6	2.1	2.2	1	19	1
233	13156713	28091694	38538012	70	1	0	1	78.3	117.7	44.6	21.4	37	185.8	0	0	0	0	0	1	1	0	0	1	1	1	8	65	9.7	176	11.9	31.8	6	57	4	136	3.4	86	0.7	4.6	3.6	1.3	1	28	0
234	13156713	28168115	31334179	71	1	0	1	92.6	126.4	52.8	18.1	36.8	196.9	0	1	0	0	0	0	1	0	0	1	1	1	8	60	7.9	171	8.2	27.2	6	21	2.6	140	3.5	102	0.6	9.3	3.3	2.8	1	28	0
235	13164487	28567863	30545964	67	1	0	1	88	110.2	56	22.9	36.7	195.1	0	1	1	0	0	1	1	0	0	1	0	0	5	64	8.3	301	7.7	25.7	13	35	1.3	136	4.4	93	0.6	0.7	4.2	0.2	0	28	0
236	13268746	21244250	33818777	91	1	1	2	79	129.6	62.1	14.4	36.9	238.3	0	1	0	0	0	0	1	1	0	1	0	0	8	63	10.5	197	13.6	29.8	16	28	1.3	135	3.6	91	4.6	6.8	3.9	1.7	1	28	0
237	13269859	20397216	33481681	45	0	0	2	109.5	112.1	55.1	21.8	36.4	304.5	1	1	1	0	0	0	0	0	0	1	0	0	3	56	8.8	227	15.1	27.1	7	33	0.9	125	3.9	85	1	2.6	3.5	0.7	0	28	0
238	13269859	20832733	32993775	43	0	0	2	99.8	100.8	55.8	19.1	36.8	160.6	0	1	0	0	0	0	0	0	0	1	0	0	2	50	10.1	221	7.5	29.7	15	5	0.7	138	3.7	97	1.6	4.2	3.2	1.3	1	28	0
239	13269859	21570291	30445480	46	0	0	2	99.1	92.6	43.7	19.1	36.8	246.3	1	1	0	0	0	0	0	0	0	0	0	0	4	72	8.1	358	12.8	24	6	38	1.6	134	3.8	91	0.9	2.5	3.2	0.8	1	28	0
240	13269859	22133132	39846554	49	0	0	2	96.9	116.6	60.2	18.4	36.7	230.6	1	1	0	0	0	0	0	0	0	1	1	0	4	72	9.4	191	4.9	28.1	6	45	1.9	126	4.4	89	0.5	3.4	3.7	0.9	1	28	0
241	13269859	23258949	35218180	44	0	0	2	104.4	105.9	59.8	22.1	36.7	43698.6	0	1	0	0	0	0	0	0	0	1	0	0	5	67	7.5	194	5.2	26.4	8	24	0.9	138	3.7	96	0.5	2.7	4.5	0.6	0	28	0
242	13269859	24199567	37492440	47	0	0	2	99.7	96.7	55.9	18.2	37	225.4	0	1	0	0	0	0	0	0	0	1	0	0	3	57	8.7	206	10.6	24.9	3	45	1.5	134	3.3	93	0.6	1.9	3.6	0.5	0	28	0
243	13269859	24706953	37993931	48	0	0	2	92.2	107.8	49.4	26.5	34.7	428.3	0	1	0	0	0	0	0	0	0	1	0	0	8	119	7.3	231	10.2	22.5	3	39	2.6	120	4.5	77	0.7	2	3.3	0.6	0	28	0
244	13269859	24885162	39272536	44	0	0	2	108.8	103.2	58.1	21.8	36.8	260.6	0	1	0	0	0	0	0	0	0	1	0	0	3	61	7	255	8.6	24.4	5	33	1.1	136	4.4	93	2.1	2.5	3.6	0.7	0	28	0
245	13269859	25002083	37309648	46	0	0	2	105.8	100.1	53.4	20.2	36.6	343.8	0	1	0	0	0	0	0	0	0	1	0	0	8	70	7.1	221	9.1	21.8	2	30	1.4	132	3.6	84	0.7	2.6	3.8	0.7	0	28	0
246	13269859	25133624	33600218	46	0	0	2	108.6	108.8	54.4	22.2	37.1	245.6	0	0	1	1	0	0	0	1	0	1	1	0	10	90	7.9	245	16	23.9	4	21	1.6	132	3.6	80	2.2	4.7	3.2	1.5	1	28	0
247	13269859	26042392	34248154	48	0	0	2	100	110.3	64.3	20.4	36.6	217	1	0	1	0	0	0	0	0	0	1	0	0	4	65	6.7	283	9.5	20.6	5	43	1.8	134	3.9	97	0.6	3.9	3.1	1.3	1	28	0
248	13269859	26734917	30002521	45	0	0	2	91.7	127.2	76.2	19.8	36.7	207.1	1	1	0	0	0	0	0	0	0	1	0	0	1	44	8.6	171	2.8	26.6	14	17	0.5	130	4.4	100	1.5	0.7	3.7	0.2	0	28	0
249	13269859	27135152	39828259	46	0	0	2	105.1	142.2	82.8	23.5	36.5	312.2	1	1	0	0	0	0	0	0	0	1	0	0	7	56	9.4	164	10	27.9	6	47	1	131	4.4	87	0.8	3.3	3.4	1	1	28	0
250	13269859	27310736	39330445	41	0	0	2	107.4	108.2	64.8	23.2	37.1	196.9	0	1	0	0	0	0	0	0	0	1	0	0	1	35	11.6	205	11	32.7	17	3	0.4	135	3.7	104	0.3	1.4	3.3	0.4	0	28	0
251	13269859	27555033	35800705	45	0	0	2	107.8	113.4	57.7	21.5	37.2	202.5	1	1	0	0	0	0	0	0	0	1	0	0	2	57	8.9	205	11	28.2	5	12	0.7	132	4	93	1	1.4	3.7	0.4	0	28	0
252	13269859	27885028	39077510	46	0	0	2	101.4	107.5	54.3	21.7	36.7	254.1	1	1	0	0	0	0	0	0	0	1	0	0	5	61	8.1	220	10.4	26.3	6	48	1.5	131	4.1	89	1	2.4	3.7	0.6	0	28	0
253	13286912	25359629	36271811	67	1	1	1	103.2	110.8	60.8	22.9	36.1	291.3	0	1	1	1	1	0	0	1	0	0	0	0	8	68	9.6	374	14.5	31.9	9	34	1.5	138	3.9	104	2.3	1.8	2.8	0.6	0	28	0
254	13290343	26966175	33824385	43	0	1	2	95.8	126.7	80.4	20.3	36.8	288.2	0	1	0	0	0	0	0	0	0	1	0	0	7	57	13.8	170	17.9	44.5	16	36	1.9	158	3.3	116	3.8	2	4.9	0.4	0	28	0
255	13316122	21630831	36803467	51	0	0	1	94.4	145	75.1	17.4	37.4	265.8	0	1	0	0	0	0	0	0	0	0	0	0	1	27	12.1	410	16.3	37.2	14	9	0.5	138	3.5	101	1	4	4	1	1	28	0
256	13383991	20909293	32689128	39	0	0	1	100.4	115	71.7	21.4	36.7	242.3	0	1	0	0	0	0	0	0	0	1	0	0	1	33	10.1	208	3.2	30.8	17	7	0.5	128	3.6	90	0.9	5.1	3.8	1.3	1	28	0
257	13383991	21108506	38676455	38	0	0	1	94.6	118.3	72.3	21.3	36.6	246.1	1	1	0	0	0	0	0	0	0	1	0	0	2	32	11	138	3.1	31.4	22	11	0.6	128	3.3	85	1	3	4.4	0.7	0	28	0
258	13383991	24138470	35351858	39	0	0	1	119.7	126.7	68.4	17.2	37.3	209.5	0	1	0	0	0	0	0	0	0	1	0	0	5	62	8.3	74	0.9	24.9	14	7	0.5	132	3.1	101	0.8	5.5	2.9	1.9	1	28	0
259	13383991	28375091	32617323	39	0	0	1	92.3	114.2	66.2	16.8	36.9	172.3	0	1	0	0	0	0	0	0	0	1	0	0	1	41	11	222	3.6	32.9	19	14	0.6	125	3.2	87	1	3	3.9	0.8	1	28	0
260	13385351	25715358	32289051	68	1	0	3	128.8	120.4	79.6	25	36.7	148.6	0	1	0	0	0	1	1	0	0	1	1	0	4	77	8.7	211	10.9	30.9	17	39	3.4	144	4.8	107	1.4	1.5	3.2	0.5	0	28	0
261	13385351	27534606	33507752	69	1	0	3	106.1	125	77	22.9	36.8	166.9	0	0	0	0	0	1	1	0	0	1	1	0	5	51	8.8	213	11.9	29.6	12	66	6.6	135	4.1	98	2.1	2.8	3.3	0.8	1	28	0
262	13411140	24171711	33779331	29	0	1	3	85.2	145.8	88	17.8	36.9	187.8	0	1	0	0	0	0	0	0	0	0	0	0	0	38	14.9	374	10	43.2	10	11	0.7	132	3.7	90	1.7	1.3	4.8	0.3	0	28	0
263	13505302	27103199	31686014	40	0	1	2	78.1	97.9	75.3	14.4	36.5	248.6	1	0	0	0	0	1	0	0	0	1	0	0	5	38	11.9	92	4.8	34.4	19	12	0.8	128	3.8	85	2.2	1.4	4.2	0.3	0	28	0
264	13527946	21703198	35141988	27	0	1	1	112.3	102.3	52.5	26.7	35.7	191.3	0	1	1	1	0	0	1	1	0	0	0	1	17	108	11.1	10	4.5	34.3	8	28	1.3	125	5.7	96	1.1	9	1.4	6.4	1	1	1
265	13612740	28190977	38954404	55	0	1	1	69.8	112.9	47.7	21.6	38.2	234.2	0	1	0	0	0	0	0	1	0	1	0	0	5	37	10.9	77	6.1	31.4	20	8	0.6	130	3.7	88	1	2.6	3.3	0.8	1	6	1
266	13616245	26491171	36881982	23	0	0	1	91.8	109.6	68.9	19.5	36.6	168.4	0	1	0	0	0	0	0	0	0	0	0	0	1	36	13.3	193	4.8	38.7	7	2	0.6	133	3.5	100	1.3	1.1	3.5	0.3	0	28	0
267	13670237	25670457	33520871	56	0	1	2	74.4	107.9	58.8	21.6	35.9	256	0	1	1	1	0	1	1	1	0	1	1	1	11	152	6.8	350	37.8	20.8	5	117	13.3	126	4.7	81	2.7	4	2.4	1.7	1	28	0
268	13709687	28046317	30146698	38	0	0	2	99.2	149	80.3	20.6	37.1	224.1	0	1	1	0	0	0	0	0	0	1	0	0	1	27	8.6	120	8.4	25.7	5	4	0.3	139	2.4	114	1	0.7	4.1	0.2	0	28	0
269	13709738	27064080	32682349	66	1	1	1	105.4	140.2	57	26.9	37.2	222	0	0	0	0	0	0	0	0	0	1	0	0	5	60	13.1	284	21.6	39.5	15	24	0.8	135	4.2	95	0.6	2.5	3.2	0.8	1	15	1
270	13735902	28501532	32666673	59	0	0	1	73.3	106.1	54.9	14.2	36.7	129.6	0	1	1	0	0	0	0	0	0	1	1	0	8	56	10.1	273	8	29.7	5	17	2.4	120	3	76	0.5	1.7	3.7	0.5	0	28	0
271	13792002	29387696	36462658	24	0	1	2	98.9	109.4	60.3	20.1	37	245.1	0	1	0	0	0	0	0	0	0	0	0	0	2	55	13.5	312	16.8	38	4	9	0.9	122	4.5	82	1.8	1.8	4	0.5	0	28	0
272	13907402	21758199	34855358	48	0	0	2	79.4	116.5	62.8	19.7	36.8	178.5	0	1	0	0	0	0	0	0	0	0	0	0	2	23	10.8	346	6	31	20	7	0.6	138	3.7	107	1.5	1.5	3.3	0.5	0	28	0
273	13966040	22213432	39711202	39	0	0	3	77.1	110.3	68	19.1	35	244.2	0	1	0	1	0	0	0	1	0	1	0	0	13	100	9.4	402	28.7	30.2	13	7	0.5	138	3.2	100	1	5.9	3.4	1.7	1	17	1
274	13971180	26765140	32228413	37	0	1	1	85.4	141.8	81.3	15.5	37.1	181.7	0	1	0	0	0	0	0	0	0	1	1	0	5	70	7.4	181	18.6	21.8	11	83	5.8	132	3.5	102	1.1	1.8	2.6	0.7	0	28	0
275	12778422	23513635	30491102	25	0	1	2	100.6	114.1	77	17.3	37.1	152.2	0	1	0	0	0	0	0	0	0	0	0	0	3	30	10.5	251	6.9	30.2	24	4	0.6	136	2.8	98	2	2.2	3.6	0.6	0	28	0
276	12832775	22093459	39431882	25	0	1	1	85	142.6	89.9	18.7	36.9	234.9	0	1	0	0	0	0	0	0	0	0	0	0	0	35	12.6	187	8	36.2	11	10	0.7	121	3.4	85	1.6	1.3	3.8	0.3	0	28	0
277	12851923	20235113	35081736	84	1	1	1	99.8	115.7	61.5	19	36.7	131.4	0	0	0	0	0	0	1	0	1	1	1	1	5	55	11.7	45	6.8	36.7	17	34	1.5	140	3.6	113	0.6	1.5	2.7	0.6	0	28	0
278	12864426	28071182	36465592	41	0	0	1	104.3	105.4	46.8	24.2	36.9	207.2	0	1	1	1	0	1	1	1	0	0	0	1	11	73	8.6	184	12.5	25.7	9	20	1.3	135	3.8	101	0.8	4.5	2.5	1.8	1	28	0
279	12871839	26783655	35100629	28	0	0	1	71.2	104.3	72.2	15.8	37	181.2	0	1	0	0	0	0	0	0	0	0	0	0	2	26	14.6	236	4.6	41.6	8	4	0.6	134	3.1	101	1.3	1.3	3.9	0.3	0	28	0
280	12916835	20356243	31924685	77	1	1	1	80.3	145	62.5	18.5	36.9	143.9	0	1	0	0	0	0	1	0	0	1	1	0	3	45	9.3	184	12.8	27.2	14	24	1.2	137	3.4	94	0.8	1.6	4.3	0.4	0	28	0
281	12948955	28413817	37672379	26	0	1	3	95.2	137.1	82.9	25.4	37.2	182.8	0	1	0	0	0	0	0	0	0	1	0	0	0	20	13.8	219	11.1	39.5	21	4	0.6	132	3.3	94	1.5	1.8	3.5	0.5	0	28	0
282	12989005	26413968	30922910	68	1	0	2	119.1	129.9	45.7	19.1	37	240.9	0	1	1	0	0	1	0	0	0	1	0	0	4	68	6.8	355	18.2	24.4	5	13	1.2	135	3.9	90	1.2	7.7	2.9	2.7	1	28	0
283	13014963	29021422	36732527	79	1	0	1	72.6	127.3	62	15.2	37	291.2	0	1	0	0	0	1	0	1	0	1	0	1	4	42	7.4	187	15.4	23.3	13	19	0.6	132	1.6	99	0	3	2.4	1.3	1	28	0
284	13044775	22331528	34194669	53	0	0	2	77.8	122.2	69.8	16.2	36.9	238.2	0	1	0	0	0	0	0	0	0	1	0	0	2	41	7.4	153	8.1	23.6	13	29	1.1	130	4	86	0.4	5	4.7	1.1	1	28	0
285	13044775	26451335	34212747	49	0	0	3	86.1	124.8	67.5	14.8	37.1	210.5	0	1	0	0	0	0	0	0	0	1	0	0	3	52	9.3	199	5.7	29.2	11	13	1	129	4.3	90	0.8	2.6	4.5	0.6	0	28	0
286	13081604	26899502	36528412	41	0	0	2	124.6	122.9	61.2	32.7	37.8	185.2	0	0	0	1	0	0	0	1	0	1	0	1	10	105	8.7	50	16.8	27.2	18	42	1.8	136	4.4	106	1.1	1.1	1.4	0.8	1	28	0
287	13117944	22915005	34914737	37	0	1	2	122	94.9	62.7	19.3	37.3	143.8	0	1	1	1	0	0	0	0	0	1	0	1	10	91	10.8	265	2.8	35.1	13	27	2.5	128	3.6	80	0.6	3.8	2.7	1.4	1	28	0
288	13150309	27911084	34262272	20	0	1	1	111.5	129.3	58.2	20.6	37.1	219.3	0	1	0	0	0	0	0	0	0	0	0	0	3	46	13.6	162	15.2	37.3	3	9	0.7	119	3.2	85	2.8	2.7	5	0.5	0	28	0
289	13171722	29132400	37827933	53	0	0	3	89.5	138.1	72.8	23.5	37.2	223.3	0	0	0	0	0	0	0	0	0	1	0	0	8	38	5.3	129	9.4	18.8	12	13	0.9	115	3.7	100	1.4	0.9	4.1	0.2	0	28	0
290	13187802	22492220	35914200	29	0	0	2	103.4	149.2	81.2	29.3	36.9	209.7	0	1	0	0	0	0	0	0	0	1	0	0	1	46	9.4	274	8.7	29.1	6	17	0.8	127	3.6	86	1.2	1.8	4.8	0.4	0	28	0
291	13239192	26341080	38704971	53	0	0	3	102	111.8	63.5	14.9	37.1	205.1	1	1	0	0	0	0	0	1	0	1	0	0	5	25	9.7	261	9	27.3	20	6	0.6	141	3	105	1.9	0.7	2.8	0.3	0	28	0
292	13259221	23075222	34093270	55	0	1	1	74.2	132.6	74.1	13.7	36.8	162.8	0	1	1	0	0	0	0	0	0	1	0	0	1	36	10.6	434	15	34	17	13	0.9	123	4.5	86	0.7	3.5	3.3	1.1	1	28	0
293	13263248	22811618	35243308	66	1	1	1	85.7	120.7	65.7	21.9	38	171.1	0	1	0	0	0	0	1	1	0	1	0	1	7	43	14.9	166	15.8	44.6	13	22	1.6	138	3.8	100	0.9	3.2	3	1.1	1	25	1
294	13279093	20636887	34428611	48	0	1	2	119.3	148.2	80	26	36.5	139.1	1	1	0	0	0	0	0	0	0	1	0	0	1	58	10.3	152	10.9	30.3	6	6	0.8	126	3.3	83	1.1	3.9	4.5	0.9	1	28	0
295	13279093	24332044	35493616	49	0	1	2	90.8	140.2	76.1	20.4	36.9	160.2	1	1	1	0	0	0	0	0	0	1	0	0	4	67	10.7	142	6.1	33.2	10	14	1	131	3.7	81	0.8	1	5.4	0.2	0	28	0
296	13279093	28827507	34191730	53	0	1	2	98.1	137.9	90.9	19.5	36.8	328.2	1	1	1	0	0	0	0	0	0	0	0	0	0	38	9.7	239	8	29.6	23	1	0.7	133	2.7	82	1.7	5.4	2.3	2.3	1	28	0
297	13283007	26808447	33854875	31	0	0	2	100.8	114.2	70.1	19	37	197.5	0	1	0	0	0	0	0	0	0	0	0	0	1	28	10.6	155	5.9	31.9	7	3	0.5	134	3.7	101	2.5	1.4	3	0.5	0	28	0
298	13352605	24335090	33268596	49	0	0	3	86.1	103.3	59.2	24.7	38.1	309.8	0	1	1	0	0	0	0	1	0	0	0	0	11	80	8.8	248	18.1	30.5	7	22	1	132	3.2	100	1.5	2.6	3	0.9	1	28	0
299	13361048	20476588	39819283	64	0	1	3	85.5	102.5	69.5	22	36.7	267.6	0	1	1	0	0	1	0	1	1	1	1	0	12	47	12.3	143	7.1	39.1	12	30	2.3	141	2.9	107	0.2	2.3	3.6	0.6	0	28	0
300	13376901	23661243	39947352	64	0	0	1	78.1	110.3	63.3	21.7	36.8	320.2	0	1	1	0	0	1	0	0	1	1	0	0	6	70	11.7	139	20.8	34.4	5	21	1	126	3.9	80	0.8	2	3.4	0.6	0	28	0
301	13376901	29540720	37919023	61	0	0	1	86.2	110.4	56.3	23.6	37.8	297.6	0	1	1	1	0	0	0	1	1	0	0	1	15	100	12	137	9.9	33	8	37	2.1	141	3.5	109	2.9	1.3	3.1	0.4	0	28	0
302	13396121	21780869	38271265	49	0	1	1	113.9	105	63.2	26	36.7	304	1	1	1	1	1	0	0	1	0	1	1	1	12	118	11	66	11.3	29	6	52	2.4	129	3.9	101	0.6	1.7	3.3	0.5	0	28	0
303	13456784	26807276	38781024	54	0	0	1	99.1	117.8	73.4	20.9	37.8	256.5	0	1	0	0	0	1	1	1	0	1	0	0	8	34	12.3	188	18.1	37.2	15	24	1.1	127	2.9	90	1.3	1.9	4	0.5	0	28	0
304	13495682	28598367	31188923	54	0	1	1	84.6	160.7	63	24.6	38.3	284.3	0	1	0	0	0	1	0	1	0	1	1	0	11	103	9.2	219	12.9	27.2	13	57	3.8	137	4.2	106	0.9	3.7	2	1.9	1	28	0
305	13496639	26484716	34682387	55	0	1	1	82.3	105.9	56.7	23.2	37	229.5	0	1	1	0	1	1	1	1	1	0	1	1	10	70	12.5	63	25.2	36.1	16	44	1.4	126	3.7	97	0.7	2.9	2.2	1.3	1	28	0
306	13537638	21403663	39077075	59	0	1	3	120.8	104.4	60.2	23.1	37.3	451.1	0	1	1	1	0	0	0	0	0	1	0	0	15	92	11.2	36	4.7	36.1	5	74	4.4	159	3.2	118	0.8	2.6	2.7	1	1	2	1
307	13562596	22827444	37196789	76	1	0	2	86.5	121.4	51.5	21	37.4	268.1	0	1	0	0	0	0	0	0	1	1	0	0	4	67	10.4	199	9.2	32.8	18	19	0.7	130	3.8	91	0.9	1.5	4.7	0.3	0	28	0
308	13572771	25659435	30709357	53	0	1	2	83.1	115.7	69.7	14.9	36.7	218.9	0	1	0	0	0	0	0	0	0	0	0	0	5	43	9.7	81	7.8	30.9	11	20	1.2	129	3.9	86	1.1	4.2	4.1	1	1	28	0
309	13572771	26032883	38507781	56	0	1	2	68.4	119.8	72.7	22.8	36.9	228.2	0	1	1	0	0	0	0	1	0	1	0	0	5	57	11.1	128	4.3	36.6	6	28	1.1	136	4.5	93	0.3	1.4	3.9	0.4	0	28	0
310	13602608	20613502	38516711	48	0	0	2	92.2	171.9	88.1	15.1	36.7	171.5	0	1	1	0	0	0	1	1	0	1	1	0	7	62	11.6	278	9.9	33.2	16	33	1.4	130	4.2	100	1.4	2.6	3.7	0.7	0	28	0
311	13618741	24403199	30400058	68	1	1	3	91.2	150	88.9	17.4	36.9	247.6	0	1	0	0	0	0	0	0	0	1	0	0	1	41	9.9	208	9.3	30	15	16	0.8	135	3.7	87	0.6	3.3	3.7	0.9	1	28	0
312	13729290	20683377	35041462	34	0	0	1	108	111.4	57.1	18.9	37.5	302.7	0	1	0	0	0	0	0	0	0	0	0	0	7	36	7.9	206	7.1	25.7	15	29	1.2	137	4	78	0.8	3.1	3.4	0.9	1	28	0
313	13735902	24820609	34398110	56	0	0	1	82.2	126.7	58.2	15.3	36.8	188.1	0	1	1	0	0	0	0	0	0	1	1	0	5	58	9.1	365	9.6	26.2	15	45	4.5	122	3.1	88	0.7	2	3.2	0.6	0	28	0
314	13735902	26331631	30234338	54	0	0	1	78.8	143	62.1	12.2	36.9	159.2	0	1	1	0	0	0	0	0	0	1	1	0	6	59	8.2	252	5.2	24.8	16	36	4.4	132	3.5	97	1.3	2.9	4.5	0.6	0	28	0
315	13735902	26742712	35697215	59	0	0	1	74.1	128.2	60.7	13.7	37	224.9	0	1	0	0	0	0	0	0	0	1	1	0	5	48	9.2	275	8.3	26.5	13	45	5.5	111	3.4	74	0.9	3.3	3.3	1	1	28	0
316	13764760	27447324	39797668	73	1	1	1	80.5	133.1	59.1	22	36.4	178.7	0	0	1	0	0	0	0	0	0	1	1	0	4	39	5.8	115	10.5	19.8	4	24	2.5	133	5.5	99	1.7	15	2.6	5.8	1	28	0
317	13833897	21974450	30470702	56	0	0	3	106.6	98.4	58.5	25.8	37.2	266.7	1	1	0	1	0	0	0	1	0	0	0	1	18	116	8.2	64	3.2	25.9	17	12	0.2	141	2	103	0.6	4.7	2.7	1.7	1	28	0
318	13835373	25187395	37415575	52	0	1	1	87.3	122.3	69.9	21.8	36.8	179.2	0	1	0	0	0	0	0	0	1	1	0	0	2	33	11.4	158	7	30.9	6	12	0.9	135	3.7	105	0.3	1.7	4.3	0.4	0	28	0
319	13835898	24528623	33779125	66	1	0	2	92.4	166	87.1	16.5	36.6	183.5	0	1	0	0	0	1	1	0	1	1	0	0	5	50	11.1	359	11	35	14	10	0.9	131	3.5	98	3.2	4.8	3.5	1.4	1	28	0
320	13871811	21165295	34456408	96	1	1	1	72.3	134.8	59.5	23.1	36.8	191	0	1	1	0	0	0	1	0	0	1	0	0	5	54	6.9	239	8.5	19.3	16	40	1.4	134	3.8	94	1.1	5.3	3.7	1.4	1	28	0
321	13892101	20546088	34694527	59	0	1	1	100.3	149.8	75.9	24.5	36.9	190.3	0	1	0	0	0	0	0	0	0	1	0	0	6	45	8.1	22	4.5	23.6	13	14	0.9	136	3.5	97	0.8	2.4	3.3	0.7	0	28	0
322	13892101	27176592	32789873	60	0	1	1	87.6	124.4	62.7	21.3	36.7	176.4	0	1	0	0	0	0	0	0	0	1	0	0	13	53	6	19	2.9	18.2	19	15	1.4	138	3.3	94	1.5	3.6	3.6	1	1	8	1
323	13917228	22538649	31796078	36	0	0	1	102.1	144	94.8	17.3	37	211.4	0	1	0	0	0	0	0	1	0	1	1	0	1	43	8	284	10.7	26.5	17	15	1.2	133	3.3	101	1.1	1.2	4.4	0.3	0	28	0
324	13917228	25310564	32043536	37	0	0	1	102	141.9	94.3	19.8	37	155	0	1	0	0	0	0	0	0	0	1	1	0	2	45	7.4	313	18.6	24.6	13	12	1.3	137	3.7	101	0.4	1.2	4.4	0.3	0	28	0
325	13917228	26791120	38080497	35	0	0	1	101.1	152.9	100.3	20.2	37.2	164.4	0	1	0	0	0	0	0	0	0	1	1	0	1	32	9.5	249	14.2	30.4	17	10	1.1	137	3.6	103	0.4	0.7	4.3	0.2	0	28	0
326	13918989	28354904	35050009	33	0	1	3	68.6	116.8	68.9	19.9	37.3	136.1	0	1	0	0	0	0	0	1	0	0	0	0	3	32	14.6	188	14.4	41	13	22	1.5	132	3.6	104	0.7	2.1	3.8	0.6	0	28	0
327	13980145	23173922	34185730	48	0	1	1	81.1	146.7	66	16.1	36.8	269.4	0	1	0	0	0	1	0	0	0	1	1	0	3	47	9	287	22	28.2	11	27	1	138	3.5	103	1	2.3	3.9	0.6	0	28	0
328	13980145	27684437	31863678	48	0	1	1	112.3	120	60.6	31.4	36.4	206.3	0	1	1	1	0	0	0	1	0	1	0	1	11	114	9.2	348	6.2	28	9	36	2.5	144	3.9	106	1.5	1.1	2.5	0.4	0	28	0
329	14001176	24481370	37906292	43	0	1	1	75.7	113.6	78.9	19.2	36.8	201.2	0	1	0	0	0	0	0	0	0	0	0	0	2	27	13.3	152	6.4	39.3	6	13	0.8	134	3.8	106	2	1.8	4.7	0.4	0	28	0
330	14095761	25428685	39968693	47	0	0	1	101.2	113.3	60.8	20.1	37.1	279.6	0	1	1	0	0	0	0	0	0	1	0	0	4	58	10.3	204	11.3	27.7	7	19	0.8	130	3.5	87	3.2	5.6	3.1	1.8	1	28	0
331	14240953	25042073	31688410	53	0	0	1	93.3	135.1	65.4	17.6	36.8	196.4	0	0	0	0	0	0	0	0	0	0	0	0	2	49	12.9	395	11.7	39.3	8	18	1.1	133	3.9	92	2.8	1	4.1	0.2	0	28	0
332	14331729	21776820	38094059	70	1	1	1	97.8	107.9	41.8	25.1	37.6	301.4	0	1	0	0	0	0	0	1	1	1	1	1	6	89	10	213	28.9	30.6	13	29	3	134	3.8	98	2.2	1.6	2.4	0.7	0	28	0
333	14477385	29721344	31630449	57	0	1	2	130	148.4	93.5	19	36.7	203.4	0	1	0	0	0	0	0	0	1	1	0	1	5	52	10	60	6.5	28.5	18	16	1.1	129	4.3	92	0.9	1.2	2.5	0.5	0	19	1
334	14482820	27174063	34043413	89	1	0	1	87.7	118.7	69.1	22.6	36.9	329.9	0	1	1	0	0	0	0	0	0	1	0	0	10	40	11.5	78	8.9	36.9	8	20	0.9	138	2.6	106	2.1	7.4	3.5	2.1	1	28	0
335	14541498	24028905	34200335	67	1	0	3	82.1	111.8	63.1	30.2	36.4	274	0	1	0	0	0	1	1	0	0	0	0	0	2	52	10.4	179	14	31.8	15	36	0.8	120	4.2	85	2.7	1.9	3.4	0.6	0	1	1
336	14668618	29708519	37449612	81	1	0	2	86.2	133.7	69.1	17.9	36.8	252.2	0	1	0	0	0	0	0	0	0	1	0	0	6	95	11.9	161	10.3	37.8	21	22	0.9	162	2.9	120	1.6	3.4	3.3	1	1	28	0
337	14674928	26573034	38608391	66	1	1	1	98.7	131.7	70.6	23.3	37.5	168.8	0	1	1	0	0	0	0	1	0	1	1	0	10	62	10.6	93	6.2	32.5	27	35	4.1	142	3.2	99	0.8	5.3	3.4	1.6	1	28	0
338	14702276	23200008	30281802	73	1	1	1	98.3	100.9	57.3	19.1	36.5	180.5	1	0	0	0	0	1	0	0	0	1	1	0	6	49	14.6	107	15.9	43	11	89	2.6	134	4.2	101	0.4	2.9	3.3	0.9	1	28	0
339	13345830	21442092	37935886	53	0	1	1	108.9	131.7	80.8	22.2	37	279.1	0	1	1	0	0	0	0	0	0	1	0	0	2	45	11.5	190	8.6	34.2	3	12	0.9	128	3.6	83	2	3.8	3.4	1.1	1	28	0
340	13391297	29207918	37869579	76	1	1	2	75.7	91.2	52.4	21.1	36.9	271.8	0	1	0	0	0	0	0	0	0	1	0	0	6	59	10.9	209	4.6	35	19	39	1.9	126	3.8	88	1.5	2.3	4.4	0.5	0	28	0
341	13423168	28872708	31846057	74	1	1	3	89.8	146.2	60.9	19.4	36.7	241.8	0	0	0	0	0	0	0	1	1	1	0	0	2	42	9.2	301	9.8	28.2	7	45	1.8	132	4.8	97	0.9	4.3	3.9	1.1	1	28	0
342	13423501	28885239	30475934	89	1	1	2	111.9	99.2	58.9	27.1	36.9	278.5	0	1	0	1	0	1	1	1	0	1	1	0	9	82	10.5	112	7.8	31	13	70	2.3	134	4.4	100	1.1	6	4.5	1.3	1	28	0
343	13445568	26416170	30161427	26	0	0	2	84.7	103.4	68.8	14.9	36.6	168.4	0	1	0	0	0	0	0	0	0	0	0	0	2	29	7.1	63	4.3	21.5	7	3	0.2	133	2.2	106	1.4	1.1	3.6	0.3	0	28	0
344	13464018	28654796	36472861	50	0	0	1	99.3	109.6	64.1	19.7	37	207.9	0	1	0	0	0	0	0	0	0	0	0	0	2	33	11.8	154	10.9	33.1	5	8	0.7	135	3.2	104	2.1	1.6	3.3	0.5	0	28	0
345	13467476	23751987	30562419	29	0	0	1	102.8	105.3	75.8	15.8	36.8	226.5	0	1	0	0	0	0	0	0	0	0	0	0	0	30	12	288	5.9	34.6	7	3	0.3	133	3.3	110	2.8	0.8	2.7	0.3	0	28	0
346	13489125	21456675	32083537	69	1	1	1	112.9	121.3	58.5	23.7	37	278.9	0	0	0	0	0	1	0	0	1	1	0	1	6	62	9.5	124	21.5	29.5	8	47	3.1	133	4.5	107	0.8	3.6	3.1	1.2	1	28	0
347	13602608	28321850	34679033	47	0	0	2	126.6	128.4	74.1	19.4	36.7	197	0	1	1	0	0	0	0	0	0	0	0	1	14	68	5.7	69	15.9	16.8	6	76	2.2	127	3.6	81	1.4	7.5	3.1	2.4	1	28	0
348	13608739	25567500	39604038	54	0	0	1	85.1	127.5	63.5	20.5	36.8	252.8	0	1	0	0	0	1	0	1	1	1	1	1	3	46	6.2	225	7.9	21.1	12	75	2.5	134	3.9	96	0.8	1.9	3.8	0.5	0	28	0
349	13640461	25103068	36023774	60	0	0	1	78.8	128.9	60.4	18.1	37	137.5	0	1	0	0	0	0	0	0	1	0	0	0	2	39	9.3	186	15.6	25.5	12	9	0.6	135	3.2	113	2.5	1.1	3.5	0.3	0	28	0
350	13699900	25166544	30661819	36	0	1	1	91.2	120.1	80.7	15.3	36.7	187.7	0	0	0	0	0	0	0	0	0	0	1	0	3	35	12.4	163	4.4	36.4	8	10	1.2	134	3.6	101	1.2	1.8	4.1	0.4	0	28	0
351	13726263	26173973	38304144	75	1	1	2	85.5	180.5	80	22.4	36.8	234.7	0	1	0	0	0	0	0	0	0	1	1	0	5	56	10	174	11.2	30.8	15	42	2.6	132	3.9	98	0.7	3	4.3	0.7	0	28	0
352	13773567	27353377	31647731	28	0	1	1	78.2	128.9	76.2	13.8	36.7	223.4	0	1	0	0	0	0	0	0	0	0	0	0	2	27	12.9	147	5.1	36.2	8	3	0.7	134	3.5	101	0.7	0.9	3.8	0.2	0	28	0
353	13774759	20611153	37547561	55	0	0	2	73.4	149.7	75.4	21.6	37	176	0	1	0	0	0	1	1	0	0	1	1	1	1	34	8.9	299	20	31.7	14	14	0.9	142	3.8	104	0.7	1.7	2.9	0.6	0	28	0
354	13829369	21436833	34051514	68	1	1	3	101.1	86.5	53.8	27.5	36.8	559.7	0	1	1	1	0	1	0	1	0	1	0	1	11	95	10.5	241	4.6	32.4	20	53	2.7	143	2.7	97	0.4	13.2	1.8	7.3	1	0	1
355	13846043	22720866	33484600	28	0	0	1	120.9	115	74	26.3	37.7	130.8	0	1	0	0	0	0	0	1	0	1	0	0	7	67	11.2	258	10.7	31.9	8	3	0.5	140	2.9	111	0.8	1.3	2.7	0.5	0	28	0
356	13886737	24878401	39603368	34	0	1	1	93.8	112.7	73.2	22	36.6	219	0	1	0	0	0	0	0	0	0	0	0	0	2	36	14.5	204	14	41.9	6	11	0.8	131	3.5	92	2.1	3.9	3.5	1.1	1	28	0
357	13886737	28696456	39138424	33	0	1	1	91.6	116.7	74.5	18.9	36.7	237.3	0	1	0	0	0	0	0	0	0	0	0	0	2	26	11.1	164	5.4	29.5	6	8	0.6	133	3	101	1.6	1.9	4.1	0.5	0	28	0
358	13901497	25262978	33497034	22	0	0	1	75.8	125.3	67	20.2	36.4	141.6	0	1	0	0	0	0	0	0	0	0	0	0	2	15	11.6	416	8.3	33	12	4	0.6	136	3.8	105	2.5	0.9	3.2	0.3	0	28	0
359	13949776	26606481	31033910	20	0	1	1	82.1	120.5	61.2	18.4	36.7	232.5	0	1	0	0	0	0	0	0	0	0	0	0	1	22	11.9	251	8.6	35.5	17	11	0.7	136	3.5	99	1.2	0.9	3.7	0.2	0	28	0
360	13990571	27156036	38911695	77	1	0	1	78.4	103.5	56	27.6	36	205.8	0	1	1	1	0	1	0	1	0	1	0	1	10	53	6.6	323	15.1	22.7	3	9	0.8	137	4	90	2.7	19	3.7	5.1	1	19	1
361	14043836	23258841	31829699	60	0	0	1	83.2	102.1	63.3	22.1	37	215.3	0	1	0	0	0	0	0	0	0	0	0	1	1	34	10.9	171	8.1	32.2	20	20	0.7	139	3.2	100	0.8	1.9	2.9	0.7	0	28	0
362	14044721	24095628	34531288	29	0	0	1	109.5	113.1	66	15.9	36.7	169.3	0	1	0	0	0	0	0	0	0	0	0	0	1	36	8.4	322	16.7	26.9	11	9	0.6	134	3.6	107	1.1	1.5	3.2	0.5	0	28	0
363	14146319	24742465	30673770	72	1	1	1	91	106.8	50	20.3	36.6	167.1	0	1	1	1	0	1	1	1	0	1	0	1	9	59	12.3	175	13.5	36.1	8	25	1.3	131	4.4	87	1.4	1.7	3.5	0.5	0	28	0
364	14188325	22355851	31031773	20	0	1	2	79.6	103.6	63.5	18.7	36.9	253.3	0	0	0	0	0	0	0	0	0	0	0	0	3	41	13.6	141	11.7	39.3	10	14	0.8	131	3.9	82	0.8	2.1	5.1	0.4	0	28	0
365	14208779	25488613	38889647	33	0	1	3	100.2	140.8	100.6	13.7	36.7	113.9	0	1	0	0	0	0	0	0	0	1	0	0	1	31	12.9	124	5.3	39.7	8	2	0.8	127	3.3	95	1.6	1.1	3.7	0.3	0	28	0
366	14230007	21272050	36369239	86	1	1	1	91	131.6	65.8	19.6	36	242.8	0	0	1	0	0	1	1	0	0	1	0	0	5	51	9.9	254	9.1	32.3	5	70	4.3	130	3.9	92	0.8	11.6	3.8	3.1	1	28	0
367	14247287	20660927	31287426	59	0	1	3	76.2	125.7	66.6	25.3	37.3	208.8	0	1	0	0	0	0	0	0	0	1	0	0	1	36	12.5	214	15.4	36.9	13	18	0.8	133	3.2	84	1.5	4.6	3.6	1.3	1	28	0
368	14320833	29377950	32492959	66	1	0	1	95.6	97.8	44.4	14.8	36.7	241.7	0	1	0	0	0	1	0	0	1	1	0	0	6	58	9.3	177	10.4	29.9	15	50	1.1	136	3.5	98	1	1.8	3.6	0.5	0	7	1
369	14392310	22267572	30763023	40	0	1	1	96.3	111	70.6	13.6	36.3	322	0	1	0	0	0	0	0	0	0	0	1	0	2	42	8	166	5.7	25.5	7	10	1	134	3.6	92	1.4	0.9	3.9	0.2	0	28	0
370	14392310	24099163	38199647	40	0	1	1	100.6	110.8	63.1	20	36.6	213.1	0	1	0	0	0	0	0	0	0	0	0	0	3	45	12.6	194	14.9	33.4	5	11	1.3	136	3.2	96	4.6	3.5	4.1	0.9	1	28	0
371	14494681	20399762	36841852	63	0	0	1	107	111.8	58.3	17.4	37.2	212	0	0	0	0	0	1	0	0	1	1	1	1	3	55	11.8	193	10.1	38.1	20	36	1.6	128	3.6	93	0.4	1.5	3.7	0.4	0	28	0
372	14494681	27153451	34788950	61	0	0	1	89.4	155.2	78	16.8	37	188.9	0	0	0	0	0	0	0	0	1	1	1	0	3	32	14	289	11.2	41.6	16	27	1.2	133	4.1	97	0.8	2.7	3.5	0.8	1	28	0
373	14496767	22375083	38676929	52	0	1	1	83.2	146.7	64.3	16.9	36.7	199	0	0	0	0	0	1	0	0	0	1	1	0	6	56	7.7	406	13.6	24	13	58	10.9	132	4.6	91	0.4	1.2	2.4	0.5	0	26	1
374	14496767	22483689	35893774	50	0	1	1	110.1	168.7	79.8	22	37.2	111.2	0	0	0	0	0	0	0	0	0	1	1	0	4	51	8.6	463	17.7	25.9	11	65	11.7	127	4	78	0.6	1.7	4	0.4	0	28	0
375	14496767	23063975	36168813	52	0	1	1	74	156.1	81.3	19.6	36.5	179.2	0	1	0	0	0	0	0	0	1	1	1	0	4	44	6.3	331	11.8	19.5	18	57	8	130	3.8	89	0.7	1.4	2.5	0.6	0	28	0
376	14496767	23990012	37552584	51	0	1	1	98.5	162.4	73.7	22.5	37.1	267.4	0	0	0	0	0	0	0	0	1	1	1	0	5	47	6.2	470	15	19.7	11	65	9.4	125	4	80	0.4	4.6	3	1.5	1	28	0
377	14496767	26667708	31036888	50	0	1	1	80.9	162.8	104.3	19.2	36.8	194.3	0	1	1	0	0	0	0	0	1	0	1	0	4	45	8.3	596	10.6	25.8	14	75	11.4	131	4	92	0.7	1.5	3.3	0.5	0	28	0
378	14505512	28417665	30287737	81	1	1	1	70.9	106.4	55.3	17.2	37.1	151.2	1	1	0	0	0	0	0	1	0	0	1	0	10	55	11.1	174	9.6	34.5	8	25	1.5	135	4.2	90	1.5	1.6	3.9	0.4	0	28	0
379	14507423	23058547	34114508	32	0	0	2	112.9	117	69.1	21.6	37.3	228.6	0	1	0	0	0	0	0	0	0	1	0	0	3	28	11.9	181	8.1	36.8	5	2	0.7	139	3.2	103	1.2	1.8	4	0.5	0	28	0
380	14512291	28382218	31398245	87	1	0	1	50.9	105.2	47.4	15.8	36.5	221.3	0	0	0	0	0	1	1	0	0	1	0	0	5	77	10.3	236	12.3	31.7	16	41	2	130	4	97	2	2.8	3.3	0.8	1	28	0
381	14552104	20889609	35708734	63	0	1	1	73.5	132.7	74.3	19.3	36.4	236.3	0	1	0	0	0	0	0	0	0	1	1	0	3	42	12.1	143	6.9	34.2	18	34	0.7	126	4.3	95	2.1	3	3.1	1	1	28	0
382	14556600	23616310	36580557	38	0	1	3	99.8	113.9	59.7	22.4	36.7	219.6	0	1	0	0	0	0	0	0	0	0	0	0	3	58	11.5	141	16.1	32.7	2	17	1.3	131	4.2	88	1.7	3.7	3.4	1.1	1	28	0
383	14594786	21012158	33782493	56	0	1	1	103.8	124.1	68.6	16.2	36.9	203.5	0	1	1	0	0	0	0	0	0	1	0	0	6	55	8.9	130	5.8	26	7	52	2.2	128	3.9	77	0.4	2.8	4.6	0.6	0	28	0
384	14594786	23236771	31701766	56	0	1	1	107	133	73.5	24.4	37	190.3	1	1	1	0	0	0	0	0	0	1	0	0	4	41	10.3	110	8.4	30.6	3	11	1	113	3.2	74	0.7	3.4	3.2	1.1	1	28	0
385	14594786	28060432	35438170	56	0	1	1	105.4	139.5	75.8	18.3	37	178.5	1	1	1	0	0	0	0	0	0	1	0	0	5	55	8.8	145	7.1	26.6	5	9	0.8	133	3.2	93	0.7	4.6	4.9	0.9	1	28	0
386	14594786	29439976	38198582	60	0	1	1	95.9	141	80.4	16.9	36.7	196.4	0	1	0	0	0	0	0	0	0	1	0	0	1	29	10.7	231	7.1	33.1	17	4	1	135	3.8	97	2.1	1.1	3.4	0.3	0	28	0
387	14597090	26156187	30768990	58	0	1	1	93.4	132.1	63.2	21.8	37	224.1	0	1	1	0	0	0	0	1	0	1	0	1	3	47	9.8	263	13.8	30.9	17	50	2.6	132	3.5	97	0.5	1.3	2.6	0.5	0	28	0
388	14665068	29347759	32743257	78	1	1	3	96.9	122.9	72.4	19.7	36.7	195.3	0	1	0	0	0	1	0	0	0	1	0	0	3	51	13	210	14.6	38.8	14	35	1.2	144	3.7	102	1	1.9	2.7	0.7	0	28	0
389	14667588	28958399	39586155	76	1	1	1	58.9	138.8	46.6	12.2	36.5	241.1	0	1	0	0	0	1	0	1	1	1	1	0	2	48	7.4	233	4.7	22.1	16	37	1.2	128	4.1	96	0.1	0.6	3	0.2	0	28	0
390	14728956	22463653	38739619	35	0	0	1	114.9	152.6	89.1	15	37.1	205.2	0	1	0	0	0	1	0	0	0	1	0	0	2	45	10.4	337	8.9	30	19	17	1.1	142	3.5	101	0.8	1.1	3.9	0.3	0	28	0
391	14728956	25586590	36823119	36	0	0	1	119.3	159.2	93.1	15.3	37.1	160.7	0	1	0	0	0	1	0	0	0	1	1	0	3	49	9.9	397	12.2	30.1	13	21	1.3	146	3.9	106	0.4	1.7	3	0.6	0	28	0
392	14728956	28025139	38875001	35	0	0	1	111.9	154.6	89.4	15.6	37.2	151.9	0	1	0	0	0	0	0	0	0	1	1	0	2	46	10.9	402	9.9	32.7	19	12	1	136	4.1	90	0.9	1.3	3.9	0.3	0	28	0
393	14804512	20346363	37613388	68	1	0	1	94.1	145.4	58.2	16.6	37	248.1	0	1	0	0	0	0	0	0	0	1	0	0	4	71	8.8	390	22	27.4	12	23	1	128	4	85	2.1	4.5	3.9	1.2	1	28	0
394	15073684	25956623	36332760	72	1	1	1	119.4	90.5	54.5	14.9	38.2	145.6	0	0	0	1	0	1	1	1	0	1	1	1	18	109	7.9	114	17.2	24.3	16	59	4.5	148	4.4	109	0.9	8.3	2.3	3.6	1	1	1
395	15249511	24873949	34060839	31	0	1	1	84.3	97.8	55.8	15.1	36.6	196.1	0	1	1	0	0	0	0	0	0	0	0	0	2	43	13	223	13.1	35.1	8	14	1	131	3.8	92	1.5	2.7	3.8	0.7	0	28	0
396	15296384	26368883	33864573	67	1	1	1	108.6	164.3	79.7	23.3	37.4	285	1	1	0	0	0	0	1	1	0	1	1	0	6	72	12.7	283	19	40.9	26	51	1.4	142	4	105	0.7	1.8	3.3	0.5	0	28	0
397	15331463	29565084	38941606	58	0	0	3	101.6	121.3	67.1	21.6	37.3	282.9	0	1	0	0	0	1	0	1	0	1	0	0	10	76	6.1	159	15.3	19.7	14	17	1.6	116	3.6	83	0.8	4.2	2.3	1.8	1	28	0
398	15338454	29642380	36175095	78	1	1	1	67.3	109.5	64	20.7	36.6	197.8	0	0	1	0	0	1	0	1	0	1	1	0	7	57	8	225	12.5	25.9	11	81	4.3	129	4.1	97	0.6	1.7	2.9	0.6	0	16	1
399	15510106	26327862	38485063	60	0	0	1	90.4	113.7	63.4	16.2	36.7	233	0	1	0	0	0	0	0	0	0	0	0	0	10	42	9.7	60	8.7	31.2	11	90	0.7	134	4	97	1.7	5	2.6	1.9	1	28	0
400	13983282	24000537	39402549	69	1	0	2	90.2	118.4	69.5	27	37.1	175.2	0	1	1	0	0	1	1	1	0	1	1	1	2	46	9.3	193	15.7	26.5	17	50	1.8	133	3.8	96	1.4	4	4	1	1	28	0
401	14015762	28184093	37305259	68	1	0	2	95.2	116	62.8	20.8	37	207.6	0	1	0	0	0	0	0	0	1	0	0	0	2	53	10.1	260	16.8	31.6	19	18	1.3	135	3.4	96	1	3.8	4.4	0.9	1	28	0
402	14020710	26146977	30043033	29	0	0	1	97.6	111.7	68.3	15.9	36.8	176.3	0	1	0	0	0	0	0	0	0	0	0	0	1	33	12.7	237	6	40.2	8	6	0.5	136	3.7	102	1.7	1.1	4.6	0.2	0	28	0
403	14112568	29320855	34919827	81	1	1	1	67.7	118.8	63.2	17	36.7	201.8	0	1	0	0	0	0	0	0	0	0	0	0	4	44	15.5	173	22.5	44.9	11	20	1	129	4.1	91	1.2	5.3	3.2	1.7	1	28	0
404	14178903	23502670	33047280	25	0	1	3	114	111.9	58.2	19.3	36.5	250.9	0	1	1	0	0	0	0	0	0	1	0	0	3	77	12.1	159	9.1	37.7	5	11	0.8	129	3.4	91	1.4	2.6	5.2	0.5	0	28	0
405	14178903	29082122	31523236	24	0	1	3	126.1	138	81.1	30.6	38.6	161.6	0	1	0	0	0	0	0	0	0	1	0	0	0	44	13.4	334	20.5	39.9	7	3	0.5	134	3.1	96	0.8	2.1	3.2	0.7	0	28	0
406	14183515	28133187	33749030	72	1	0	2	84.2	104.1	62.2	24.5	35.7	261.3	0	1	0	0	0	0	0	0	0	1	0	1	7	88	9.5	170	9.7	30.7	11	19	0.7	144	3.3	114	0.8	5.2	3.8	1.4	1	28	0
407	14232094	22778295	32342322	95	1	0	1	81.7	104.4	51.9	23.5	36.1	226.6	0	1	0	0	0	0	0	0	0	1	0	1	6	81	11.5	214	16	37.1	16	111	2.2	154	3.4	120	1.2	2.7	3.1	0.9	1	4	1
408	14292138	25155312	34766414	23	0	1	1	76	107.7	64.9	14.2	36.7	227	0	1	0	0	0	0	0	0	0	0	0	0	3	29	13.6	133	7.1	36.9	3	7	0.7	133	3.2	107	2.1	0.9	4.8	0.2	0	28	0
409	14313472	27296959	35079366	70	1	1	1	102.8	159.3	78	20	37.1	242.4	0	1	0	0	0	0	0	0	0	1	0	0	1	42	15.4	182	22.3	47.1	12	23	1	139	4.3	103	1.2	1.9	4.8	0.4	0	28	0
410	14361616	26597514	31802771	23	0	1	3	89.4	109.4	55.6	14.1	36.6	225.7	0	1	1	0	0	0	0	0	0	0	0	0	2	51	12.2	243	7.8	35.2	8	13	0.9	126	3.6	91	4.3	1.7	5.2	0.3	0	28	0
411	14439178	29191977	30488086	38	0	1	1	88.4	131	86.4	20.4	36.9	156	0	1	0	0	0	0	0	0	1	0	0	1	3	30	9	68	5.6	24.5	15	17	0.9	133	3	105	0.7	2.1	2.5	0.8	1	28	0
412	14498233	21026225	39766313	65	1	0	1	76.8	116.3	65.1	17.9	36.4	230.6	1	1	0	0	0	1	0	0	0	1	1	0	3	47	10	256	6.5	32.7	19	23	1.2	125	3.1	88	0.7	3.2	3.4	0.9	1	28	0
413	14519959	26657030	39670348	35	0	1	2	71.3	121.5	75.5	21.1	37	183.4	0	1	1	0	0	0	0	0	0	0	0	0	2	20	12.9	165	3.5	37.6	18	8	0.7	135	3.7	96	1.7	6	4.2	1.4	1	28	0
414	14519959	28157538	33259305	32	0	1	1	86.7	110.6	64.7	22	37	175.4	0	1	0	0	0	0	0	0	0	1	0	0	2	35	11.1	181	3.6	34.3	19	8	0.7	137	4.2	92	1.4	4.6	4.8	1	1	28	0
415	14527675	24011828	36779178	39	0	1	1	107.8	112.1	71.6	14	36.9	210.5	0	1	0	0	0	0	0	0	0	0	0	0	2	63	12.6	399	19.1	36.6	6	27	1.1	128	3.7	99	1.8	1	3.7	0.3	0	28	0
416	14527675	27432164	36642244	37	0	1	3	106.1	123.6	81.9	17.3	37.1	216	0	1	0	0	0	0	0	1	0	0	0	0	1	34	11.9	266	12.7	35.5	8	16	0.9	132	3.8	96	2.5	2.7	3.4	0.8	1	28	0
417	14629329	25464626	31276114	79	1	0	1	97.5	123.3	72	22.6	37.1	221.4	0	1	0	0	0	1	0	1	0	1	0	1	3	48	6.5	245	11.5	22.6	13	17	0.8	140	3.8	106	1.4	4	4.2	1	1	28	0
418	14651571	28031554	35999525	41	0	1	3	97	113.5	78.1	19	36.9	211.7	0	1	0	0	0	0	0	0	0	0	0	0	1	29	12.2	110	6	36.1	14	7	0.5	138	3.4	96	2.1	4.8	5	1	1	28	0
419	14755267	26384812	37274127	38	0	1	2	97	134.6	86.3	18	36.8	247.6	0	1	1	0	0	0	0	0	0	0	0	0	1	39	11.2	240	10.2	31.1	6	9	0.6	118	3.1	85	2	1.3	4	0.3	0	28	0
420	14849360	20152551	32817197	59	0	0	3	63.2	122.3	59.8	17.7	36.3	197.4	0	1	1	0	0	0	1	1	0	0	0	0	7	45	9.7	125	15.9	28.4	27	44	2.9	145	3.3	107	1.4	0.7	3	0.2	0	28	0
421	14866589	20066152	33060916	38	0	0	1	76	144.9	75.7	20.1	36.7	219.5	0	1	0	0	0	1	0	0	1	0	1	0	2	30	6.3	240	13.8	22.3	18	31	1.3	130	3.8	93	1.4	2.1	2.7	0.8	1	28	0
422	14866589	27665090	37192828	41	0	0	1	114.3	162.2	78	17.5	37.5	267.2	0	1	0	0	0	1	0	1	0	1	1	0	6	92	8.6	279	14.6	28.2	15	41	2.5	143	4.4	104	1.2	1.3	2.9	0.4	0	28	0
423	14881830	28090106	31830815	45	0	0	2	86	123.7	87.7	16.9	36.6	190	0	1	0	0	0	0	0	0	0	1	0	0	1	16	9.9	155	4.7	30.4	12	2	0.4	133	3.4	101	1.1	0.9	3.4	0.3	0	28	0
424	14950891	22627177	30513137	75	1	0	3	90.1	76.5	52.4	29	33.3	744.1	0	1	1	1	0	0	1	0	0	1	0	0	11	104	4.1	106	4.6	15.4	4	44	2.2	136	3.7	96	1.8	10.2	2.6	3.9	1	1	1
425	15009859	28366724	31853658	61	0	1	1	96.9	103.4	63.9	24.1	36.8	307.1	0	1	0	0	0	0	0	0	0	1	0	1	10	49	13	106	20.8	36.7	4	47	1.7	126	3.7	89	2.5	1.6	3	0.5	0	28	0
426	15013503	22922413	35506229	71	1	0	1	63.7	135.2	50.7	17.4	36.9	163	0	1	0	0	0	1	0	0	0	1	1	0	2	45	8.3	236	8	26.8	19	30	1.5	138	4.3	101	0.7	0.9	3.3	0.3	0	28	0
427	15022111	24049126	33939026	22	0	0	1	106.1	124.6	77.4	19	37	183.4	0	1	1	0	0	0	0	0	0	0	0	0	1	43	11.3	412	10.2	34.5	5	3	0.7	132	3.7	89	2.1	4.2	5	0.8	1	28	0
428	15024484	22653100	30616549	61	0	1	1	85.8	91.1	57.9	16.8	36.7	293.9	0	1	1	0	0	0	1	0	0	0	0	0	9	73	12.9	72	10.7	39.6	18	25	0.7	126	3.5	87	0.7	4.4	3.1	1.4	1	28	0
429	15024999	28778193	38112971	62	0	1	1	62.2	105.8	60.7	18.9	36.9	210	0	1	1	0	0	0	0	0	0	1	1	1	6	44	9.2	233	11	26.3	11	73	4.1	125	4	93	0.5	0.8	3.1	0.3	0	28	0
430	15029084	26035048	37923633	60	0	0	2	73.5	126.9	71.6	15.7	36.9	258.6	0	1	0	0	0	0	0	0	0	1	0	0	1	35	11.8	194	6.4	36.3	10	16	0.8	133	3.7	100	0.8	3.2	4	0.8	1	28	0
431	15056079	22892945	30318901	55	0	0	2	109.9	166.9	92.1	20	37	173.3	0	1	0	0	0	0	0	0	0	1	0	0	0	33	13.7	246	17.6	40	20	4	0.6	138	3.5	100	2.3	1.6	4.4	0.4	0	28	0
432	15094573	23642484	34148421	25	0	0	2	100.6	101.2	63	16.3	37	172.4	0	0	0	0	0	0	0	0	0	0	0	0	1	43	10.9	263	12.5	31.6	12	4	0.6	133	3.7	97	1	0.7	4.6	0.2	0	28	0
433	15140273	28658735	38832913	70	1	0	1	96.8	101	43	21.3	37.3	251.5	0	1	0	0	0	0	0	0	1	1	0	1	7	62	11.7	410	19.8	34	6	38	1.8	123	3.9	81	0.8	2.2	4.3	0.5	0	28	0
434	15161099	21669900	32104167	86	1	0	1	119.8	126.1	73.4	30.1	38	194.1	0	1	1	1	0	1	1	1	0	1	0	1	7	79	10.8	135	17.6	36	6	17	1.5	139	3.8	98	1.1	20	2.3	8.7	1	2	1
435	15174063	22714507	31150069	28	0	0	3	136.2	112.3	61.9	23.9	36.9	304.8	0	1	1	0	0	0	0	1	0	0	0	0	6	85	11.1	175	12.6	29.4	6	46	1.6	130	3.5	101	4.8	1.6	3.3	0.5	0	28	0
436	15197756	26875000	37700886	61	0	1	2	107.2	93.2	58.7	17.9	36.6	199	0	1	1	1	0	1	0	0	0	1	1	0	9	60	10.3	225	6.9	32.1	9	26	4.1	139	3	83	0.6	2.5	4	0.6	0	28	0
437	15218906	22077483	34564449	62	0	0	1	99.8	153.2	72.9	17.7	37.3	211.2	0	1	0	0	0	0	0	0	0	1	0	0	0	27	12.7	221	8.6	36.8	12	12	0.6	144	3	110	1.1	1.3	3.3	0.4	0	28	0
438	15240836	25822110	33911427	60	0	1	3	83.2	107.5	55.9	17.6	37	226.5	0	1	0	0	0	0	0	0	0	0	0	1	4	60	10.3	113	18.5	28.9	8	27	1.5	131	3.7	89	0.9	3.4	2.8	1.2	1	28	0
439	15394378	25596655	39519034	36	0	1	3	81.1	108	71.8	19.6	34.9	218.9	0	1	0	0	0	0	0	1	0	1	1	1	10	73	8.9	223	19.4	28.5	17	28	4.8	137	3.6	94	0.3	4.8	2.9	1.7	1	2	1
440	15415949	25767818	32140058	86	1	0	1	94.6	153.5	81.5	17.3	37.2	80	0	1	0	0	0	0	0	0	0	1	0	0	1	29	9.9	176	14.4	29.8	19	8	0.6	140	2.9	103	1.8	1	2.5	0.4	0	28	0
441	15542216	21070940	35773811	60	0	0	1	82.9	112.3	64	17.9	36.8	231	0	1	0	0	0	0	0	0	0	1	0	0	2	35	10.5	220	11.2	31.9	8	9	0.6	146	3.5	111	1.9	1.7	3.5	0.5	0	28	0
442	15542216	21588047	35573210	57	0	0	1	93.4	123.9	71.2	22	36.9	30598.4	0	1	0	0	0	0	0	0	0	1	0	0	6	57	12.3	141	12.6	35	6	6	0.5	128	2.7	84	0.8	2.1	3.8	0.6	0	28	0
443	15542216	28289140	34358267	60	0	0	1	92.8	99.1	57.3	22.1	36.7	208.2	0	1	0	0	0	0	0	0	0	1	0	0	2	55	12.8	222	8.8	40.5	5	7	0.5	140	3.6	99	1.3	2.8	4.1	0.7	0	28	0
444	15544960	22976961	31543348	39	0	0	1	103.5	119.8	87.2	18.6	36.8	243.4	0	1	0	0	0	0	0	0	1	0	0	0	4	68	7.9	110	23.2	25.4	11	32	1	129	4.3	83	0.6	2.3	2.5	0.9	1	28	0
445	15596627	20441161	39740035	61	0	0	1	77.9	132.1	65.3	18.8	37	180.4	0	1	0	0	0	1	0	0	0	1	0	0	3	36	11.9	197	13.6	36	15	21	1.1	130	3.5	90	0.7	1.7	3.5	0.5	0	28	0
446	15831124	22253579	30651352	66	1	0	3	113	108.4	53.9	19.8	37.3	219.9	0	1	1	1	0	0	0	1	0	1	0	1	9	72	9.1	125	2.6	29.1	15	18	1.1	134	3.8	106	1.5	5.9	3.3	1.8	1	28	0
447	15834254	24058527	36759904	39	0	0	2	78.4	143.3	58.9	15.7	36.2	151.5	0	0	0	0	0	0	0	0	0	1	1	0	5	46	9.4	265	4.6	29.3	14	69	2.1	126	4.1	97	0.7	1.2	4	0.3	0	28	0
448	15863393	23918102	35307211	60	0	1	2	75.2	126.2	74.8	25.7	36.7	300.2	0	0	1	0	0	0	0	0	0	1	1	1	2	46	7.2	292	2.7	23.4	8	65	2.1	129	5.2	92	0.1	1.8	3.2	0.6	0	28	0
449	15886609	23096626	32275777	53	0	1	1	106.9	120.9	67.8	32	35.9	205.7	0	1	1	0	0	0	0	0	0	1	0	0	2	65	11	259	15.3	37	11	59	2	136	3.8	110	1.2	1.3	3.2	0.4	0	28	0
450	15890202	27534767	32464458	93	1	1	1	73.3	103.4	58.4	16.8	36.6	218	0	1	0	0	0	1	1	0	0	1	0	0	2	43	10.9	145	11.6	34.3	20	31	0.7	148	3.2	119	0.8	1.7	2.5	0.7	0	28	0
451	15904173	26213891	37818913	50	0	1	1	100.3	145.8	84.8	16	36.8	288.3	1	1	0	0	0	0	0	0	0	1	0	0	4	43	12.6	106	9.3	37.7	8	12	0.9	120	4	73	1	2.5	3.8	0.7	0	28	0
452	15949220	24114528	38260669	77	1	0	1	73.6	114.8	52.1	15.7	36.8	168.5	0	0	0	0	0	0	0	0	0	1	1	0	3	44	9.1	156	2.3	28.4	19	24	1.1	137	3.9	94	0.7	1	3.4	0.3	0	28	0
453	15949588	22628369	34882006	64	0	0	2	126.9	106.4	72.9	24.4	37	232.3	0	0	0	1	0	1	0	0	0	1	1	0	12	116	8.9	152	7.9	26.1	9	59	1.4	138	4	96	0.7	2.4	2.3	1	1	1	1
454	15949588	26380769	34766568	64	0	0	2	117.3	118.2	69.8	24.2	36.8	183.8	0	1	0	0	0	1	0	0	0	1	0	0	2	41	10.7	200	7.3	33.2	16	23	0.7	131	4.1	96	2.8	3.5	3	1.2	1	28	0
455	16014331	20914338	32590178	56	0	1	1	79.7	114.6	60.5	19.4	37	193.6	0	1	1	0	0	0	0	0	0	0	0	0	3	51	11	225	12.5	32.5	5	31	1.1	132	3.9	90	1.4	1.8	4.8	0.4	0	28	0
456	16040743	28261567	34749119	61	0	1	3	57.8	105	62.8	12.1	35.1	335.6	0	1	1	1	0	0	0	1	0	1	0	1	21	159	6	15	2.3	18	15	27	1.9	146	4	106	0.3	4.3	2.4	1.8	1	3	1
457	16072449	21422408	31565008	63	0	1	2	102.8	168.3	81.7	21.8	39.6	176.5	0	1	0	0	0	1	0	1	0	1	1	1	5	41	8.4	154	10.8	27.6	14	9	1.2	135	4.1	99	1.2	3.9	4.2	0.9	1	28	0
458	16099220	21108651	36691371	47	0	1	1	114.3	101.3	66.3	26.2	37.8	387.3	0	1	1	0	1	0	0	1	0	1	0	0	16	110	13	145	8.3	37.7	17	50	2.3	153	2.6	116	1	3.7	3.3	1.1	1	28	0
459	14815933	27583269	38844526	79	1	1	1	63.2	151	68.9	16.3	36.8	126.7	0	0	0	0	0	1	0	0	0	1	1	0	2	34	7.9	200	4.9	24.8	12	38	2.1	136	4.6	108	3.7	1.1	2.6	0.4	0	28	0
460	14855790	21371679	31612400	60	0	1	1	87.9	154.6	73.8	15.9	36.8	231.5	0	1	0	0	0	0	0	0	0	1	0	0	2	36	13.3	222	8.7	36.2	5	26	1.5	132	3.6	85	0.7	1.9	3.7	0.5	0	28	0
461	14880274	22460435	36124896	40	0	1	1	91.2	108	66.1	17.1	36.5	252.1	0	1	0	0	0	0	0	0	0	0	1	0	3	41	14.5	185	9.5	41.3	25	24	1.6	125	3.1	81	3.3	1.6	4	0.4	0	28	0
462	14918161	20862939	35585072	65	1	0	1	99.4	142	66.8	20.5	36.8	234.7	0	1	1	0	0	0	0	0	0	1	0	0	3	61	7.6	236	15.1	22.9	10	29	1	125	4	98	2.1	1.7	3.7	0.5	0	28	0
463	14918161	23513086	33710805	68	1	0	1	101.7	157.5	62.5	21.3	37.3	183	0	1	0	0	0	0	1	0	0	1	0	0	2	30	9.3	384	17.9	27.7	16	16	1.1	139	3.3	104	1.7	1.2	3.6	0.3	0	28	0
464	14918161	26982264	30210711	66	1	0	1	78.6	144	59.5	21.3	36.9	196.3	0	1	1	0	0	0	1	0	0	1	0	0	1	34	8.6	377	16.2	25.5	13	15	0.8	132	2.8	101	1.5	3.2	3.4	0.9	1	28	0
465	14934568	27944132	39196321	53	0	1	1	83.7	100.7	66.9	17.3	37.5	184	0	1	0	0	0	0	0	0	0	1	0	1	5	58	6.8	312	6.8	21.3	19	5	0.2	124	3.1	93	0.5	2.2	1.7	1.3	1	28	0
466	14960410	20919747	30180413	57	0	1	2	88.2	114.5	65.9	29.4	37.7	242.9	0	1	0	0	0	0	1	0	0	1	1	1	10	51	15.6	272	10.8	50.3	23	30	2.2	128	3.9	83	0.9	2.4	2.9	0.8	1	28	0
467	14984535	25493660	32199656	61	0	0	1	79.6	110.7	70.7	18.7	35.7	245.6	0	1	0	0	0	0	0	1	0	0	0	1	2	25	13.4	99	3.7	40	18	6	0.4	136	3.6	103	0.6	1.1	3.4	0.3	0	28	0
468	15058404	24256409	30194483	37	0	1	2	105.4	123.9	89.5	18.5	36.4	423.3	0	0	0	0	0	0	0	0	0	0	0	0	4	68	15.2	296	14.8	47	11	55	1.8	139	4.1	99	1.8	2.8	4.8	0.6	0	28	0
469	15169534	25674116	34728659	66	1	0	1	64	106.3	54.7	24.2	36	246.6	0	1	1	1	0	0	0	0	0	1	0	1	11	116	10	401	14.7	31.9	2	25	3.3	130	4.1	85	1.7	19	2.7	7	1	28	0
470	15170418	23793885	39328610	22	0	1	1	92.5	112.1	54.5	23.2	37.1	200.3	0	0	0	0	0	0	0	0	0	0	0	0	2	53	12.7	220	11.2	37.8	12	4	0.8	130	3.5	98	2.6	1	3.5	0.3	0	28	0
471	15242693	20260912	38997226	73	1	1	3	90.6	101.3	63.5	17.3	36.5	195.4	0	1	0	0	0	1	0	0	0	0	0	0	1	37	14.9	216	9.5	45.6	7	19	0.7	130	2.8	98	1	1.6	3.8	0.4	0	28	0
472	15294749	21303127	31005583	78	1	0	2	87	145.9	52.5	19.6	37.8	184.2	0	1	0	0	0	1	0	0	0	1	0	0	4	55	12.4	341	12.2	37.9	18	14	1.2	143	3.8	99	1	3.7	4.8	0.8	1	28	0
473	15295867	22606425	33885124	64	0	1	1	71.6	103.2	57.8	16.4	36.7	223.9	0	1	0	0	0	0	0	1	0	1	1	1	14	70	10.4	164	9.5	32.3	18	15	1.3	143	3.1	97	0.9	1.6	2	0.8	1	28	0
474	15295867	24823017	35219794	66	1	1	1	62.3	147.8	72.5	18.9	36.6	165.1	0	1	0	0	0	1	1	1	0	1	1	0	6	44	9.6	218	6.9	29	17	29	2.5	128	2.9	81	0.5	2.8	3.9	0.7	0	28	0
475	15295867	28482356	38065326	64	0	1	1	70.2	110.2	59.9	15.3	36.4	96.9	0	0	0	0	0	0	0	0	1	1	1	0	6	62	9	173	7.5	28.8	17	20	2.2	138	3.5	101	1.3	1.2	1.8	0.7	0	28	0
476	15315015	24284710	34158104	62	0	0	1	85.9	128.2	72.3	24.6	36.6	197.6	0	1	0	0	0	1	0	0	0	1	0	0	1	29	11.3	261	12.6	36.1	11	11	0.7	132	3.4	97	0.9	10	4.4	2.3	1	28	0
477	15321807	23343052	31670084	36	0	1	1	114.8	125.2	62.2	20.3	37.8	177.3	1	1	1	0	0	0	0	1	0	0	0	0	7	49	9.5	33	3.8	26.5	14	55	4.2	143	3.3	112	1.8	1.1	2.5	0.4	0	28	0
478	15322852	20419798	33020462	52	0	0	2	92.1	123.6	79.3	18.2	36.9	283.6	0	1	0	0	0	0	0	0	0	1	0	0	1	38	14.9	210	9.5	45.9	22	7	0.7	128	3.2	81	1.7	3	4.5	0.7	0	28	0
479	15455517	22702232	37471824	35	0	1	2	92.5	177.3	109.8	21.7	37	248.8	0	0	0	0	0	0	0	0	0	1	1	0	4	48	9.1	220	7.3	27.7	16	39	7.7	132	4.6	94	0.5	1.8	4.9	0.4	0	28	0
480	15455517	23387686	35067942	34	0	1	2	88	157.7	96.6	21.6	37.1	189.7	0	1	0	0	0	1	0	0	0	1	1	0	5	63	12.5	158	10	37.7	16	23	7.3	132	4.1	89	0.4	3.4	4.9	0.7	0	28	0
481	15455517	24643970	35786638	33	0	1	2	98.6	176.6	98.2	22	37.4	233.2	0	0	0	0	0	0	0	0	0	0	1	0	4	46	11.1	228	9.5	32.5	21	18	6.9	133	3.7	87	0.4	1.8	4.3	0.4	0	28	0
482	15455517	29527994	32690063	34	0	1	2	101.4	168.3	104.4	20.4	36.8	179.6	0	0	0	0	0	1	0	0	0	1	1	0	4	49	12.3	274	12.2	38	22	33	10.2	138	5	96	0.5	1.2	4.8	0.3	0	28	0
483	15562177	28714808	35257969	37	0	0	2	101.8	135	81.5	23.1	36.9	205.8	0	1	1	0	0	0	0	0	0	0	0	0	4	34	12	121	11.9	37.2	5	8	0.8	127	3.2	94	1.7	1.1	4.8	0.2	0	28	0
484	15611996	29903973	32772602	33	0	1	2	92.1	119.7	74.3	12.8	36.8	247	0	1	0	0	0	0	0	0	0	1	1	0	3	44	8.7	186	5.2	26.2	11	30	1.9	128	3.7	91	1.4	1.1	3.4	0.3	0	28	0
485	15672725	28801320	36523839	83	1	0	3	82.8	116.3	60.5	22.3	37.4	211.5	0	0	0	0	0	0	0	1	0	0	0	1	5	57	8.5	264	12.9	28.8	15	35	1.2	141	3.6	115	1.3	3.5	2.3	1.5	1	6	1
486	15690435	22633087	31218485	49	0	1	1	115.6	118.9	55.1	19.3	36.9	239.3	0	1	1	0	0	0	0	0	0	1	0	1	12	96	9.7	140	1.7	28.9	5	43	1.8	111	3.3	89	0.5	2.3	2.4	1	1	28	0
487	15690435	28047376	35879909	49	0	1	1	97.4	133.9	82.9	19.6	37	195.6	0	1	0	0	0	0	0	0	0	1	0	0	4	51	7	102	3.4	21.2	8	37	1.2	118	3.2	76	0.6	1.9	3.6	0.5	0	28	0
488	15690806	23321044	32123185	77	1	1	3	95.4	109.3	56.3	25	36.7	248.5	0	1	1	0	0	1	0	0	0	1	1	1	9	59	12.9	253	12.3	37.5	9	105	6.2	132	4.3	84	1.4	4.8	3.7	1.3	1	28	0
489	15693812	29380023	37165412	69	1	1	3	96.5	108.4	60.7	26.6	36.9	258.6	0	1	1	0	0	1	1	1	1	1	1	0	14	139	6.4	144	15.7	20.9	10	105	3	138	3.9	104	2.1	4.4	3.4	1.3	1	5	1
490	15695924	25484427	34518291	46	0	0	1	86.9	127.9	70.1	18.7	37	171.1	0	1	0	0	0	0	0	0	0	0	0	0	2	21	10.5	181	7	30.4	5	2	0.5	136	2.8	109	2	1	4.3	0.2	0	28	0
491	15697115	23686873	37420982	75	1	1	1	82.9	100.6	52.4	21.5	36.1	279.2	0	1	0	0	0	1	0	0	1	0	0	0	6	47	13.5	145	13	39.9	6	30	1.2	129	3.4	98	0.8	3.6	3.9	0.9	1	28	0
492	15848239	29909819	30008785	30	0	1	2	84.4	115.8	69	15.4	36.9	164.1	0	0	1	0	0	0	0	0	0	0	1	0	5	59	9.4	300	7	29.2	25	43	6.1	130	3.6	86	0.9	0.6	3	0.2	0	28	0
493	16028594	22196425	32083849	48	0	1	1	79	133.8	70.2	17.7	36.7	191.8	0	1	0	0	0	0	0	0	0	0	1	0	1	32	17.2	149	4.9	51.8	17	12	0.8	129	4.1	91	1.4	1.7	4	0.4	0	28	0
494	16032922	29863293	39908048	46	0	0	1	114.6	112.2	59.4	22.4	37	233.9	0	1	1	0	0	0	0	0	0	1	0	0	3	70	9.7	289	21.8	31	3	24	1.2	125	4.3	85	2.1	2.9	3.9	0.7	0	28	0
495	16109997	24699700	36558613	23	0	1	2	115.5	139.4	88	18.6	36.8	291.2	0	1	0	0	0	0	0	0	0	0	0	0	4	53	15.4	142	10.6	49	13	30	1.6	147	3.7	93	1.4	1.8	4.9	0.4	0	28	0
496	16115107	25941483	34027005	80	1	0	1	70.5	134.6	57	16.9	36.4	172.8	0	1	0	0	1	1	0	1	0	1	1	0	5	73	8.6	186	10.1	21.9	21	63	2.3	138	3.7	98	2.6	3.2	4	0.8	1	12	1
497	16115563	21697062	36318090	25	0	1	2	89.3	118.8	57.1	18.2	36.9	207.8	0	0	0	0	0	0	0	0	0	0	0	0	3	45	11.7	253	11.6	36.2	6	12	1.3	129	4	88	1.6	1.2	5.5	0.2	0	28	0
498	16115563	28711901	35070434	28	0	1	2	89.1	118.4	70.3	19.6	37	254	0	1	1	0	0	0	0	0	0	0	0	0	2	36	12.1	263	7.4	34.4	8	10	1	126	3.4	87	0.7	1.1	4.3	0.3	0	28	0
499	16146234	25561856	32130093	44	0	0	3	92.9	130	75.8	17.3	37.2	273.4	0	1	0	0	0	0	0	0	0	1	0	1	3	46	8.9	303	23.3	27.6	12	14	1	125	3.8	83	3.1	2	3.3	0.6	0	28	0
500	16151224	28757735	37280361	61	0	1	1	98.1	113.1	65.8	15.1	35.8	197.8	0	1	1	0	0	1	0	0	0	0	0	0	6	48	9.7	268	12.3	29.2	5	51	2.2	139	3.2	94	2.6	2.4	3.2	0.8	1	28	0
501	16178231	24954342	34549192	43	0	1	1	67.2	132.3	74.6	17.5	36.9	189.4	0	1	0	0	0	0	0	0	0	1	0	0	0	18	11.2	176	6.6	33.9	6	5	0.8	130	3.8	99	1.5	1	3.9	0.3	0	28	0
502	16258153	26284234	30859503	73	1	0	3	54.5	82.3	35.4	22.5	32.9	515.5	0	0	1	1	0	0	0	1	0	1	1	0	15	113	8.5	90	10.8	25.3	8	51	1.9	133	3.5	102	0.8	10.4	2	5.2	1	28	0
503	16271945	22555195	32617783	32	0	1	1	82	101.1	59	20.7	36.9	173.7	0	1	0	0	0	0	0	0	0	0	0	0	3	40	12	229	7.8	37.1	8	12	0.8	134	4	93	1.1	2	5.2	0.4	0	28	0
504	16335717	22361855	38741716	66	1	0	3	88.3	122.7	66.3	19	37	225.6	0	1	0	0	0	0	0	0	0	1	0	0	8	45	10.6	168	9.5	30.8	16	21	1.2	137	3.2	112	0.8	2.3	3	0.8	1	24	1
505	16354999	24985883	33297556	89	1	1	3	105.3	109.3	56.9	25.7	36.9	211.5	0	1	0	1	0	1	0	1	0	1	0	1	4	43	9.1	272	17	28	11	20	1	135	4.1	100	1.5	1.8	3.6	0.5	0	2	1
506	16645295	24908549	39340538	61	0	1	1	72.2	116.1	75.8	18.5	36.7	198.4	0	1	0	0	0	0	0	0	0	1	0	1	1	42	10.7	107	7.2	31.8	18	7	0.3	129	3.4	100	0.4	1.9	2.7	0.7	0	28	0
507	16666935	24453667	30742922	86	1	0	2	99.7	125.9	68.2	21	36.8	245.5	0	1	0	0	0	0	1	0	0	1	0	0	5	49	8	47	1.4	23.7	18	10	0.6	139	3.3	106	0.8	1.2	2.7	0.4	0	9	1
508	16668767	29280474	34369461	50	0	1	1	117.3	106.3	52.1	25.8	37.7	331.8	0	1	1	1	0	0	0	1	0	1	0	0	9	84	11.8	153	3.9	34.3	7	52	1.5	127	3	92	0.7	1.8	1.8	1	1	28	0
509	16692410	29424637	38541805	47	0	1	1	114	108.1	57.5	21.6	37.6	288	0	1	0	1	0	0	1	1	0	1	1	1	9	72	5.7	270	13	17.9	17	38	2.7	122	3.7	83	0.9	2.7	2.2	1.2	1	3	1
510	16759761	22698649	39359854	71	1	1	2	96.7	111.6	64.3	25.4	36.7	258.3	0	1	1	1	0	0	1	0	0	1	1	1	11	84	8.6	92	17.2	26.6	6	88	3.9	144	2.8	93	1.6	12.5	2.9	4.3	1	28	0
511	16759863	22666023	31521485	21	0	0	2	124.8	117	57	26.4	37	203.3	0	1	1	0	0	0	0	0	0	0	0	0	3	69	10.4	381	12.1	36.7	5	4	0.6	137	3	113	1.1	1.7	4.1	0.4	0	28	0
512	16792064	20244311	33026932	46	0	1	2	95.8	119.5	78.4	15.4	36.9	211.1	0	1	0	0	0	0	0	0	0	0	0	0	0	27	8.8	287	8.1	27.3	10	2	0.5	131	3.7	99	1.4	0.9	2.5	0.4	0	28	0
513	15517352	26767190	39014353	24	0	1	1	125.3	136.6	93.1	20.2	36.7	189.1	0	1	0	0	0	0	0	0	0	0	0	0	4	67	13.2	251	23.3	36.1	8	10	0.7	126	3.3	67	1.6	2.4	5.3	0.5	0	28	0
514	15517352	29801212	32814591	20	0	1	1	129.1	106.6	57.5	20.5	37.3	184.5	0	1	0	0	0	0	0	1	0	0	0	0	5	70	15.5	328	47	45.5	5	7	0.7	137	3.3	94	5.3	2.3	5.8	0.4	0	28	0
515	15528228	27484568	38188606	57	0	1	2	51.2	121.5	79.3	12.4	36.4	147.8	0	1	0	0	0	0	0	0	0	1	1	0	4	40	8.4	75	3.9	25.5	11	15	1.2	130	3.6	99	0.3	2.2	2.9	0.8	1	28	0
516	15558629	24537149	31588620	25	0	0	2	120.5	127.6	79.5	22	37.2	184.2	0	1	0	0	0	0	0	0	0	1	0	0	0	34	11	245	13.4	32.5	5	5	0.6	133	3.8	96	0.8	2.5	3.4	0.7	0	28	0
517	15571500	25591349	31194877	35	0	0	1	83.7	122.1	90.2	19.2	36.7	155.3	0	1	0	0	0	0	0	0	0	0	0	0	0	19	12	223	8.5	37.7	16	15	0.8	138	3.8	102	2.6	6.4	3	2.1	1	28	0
518	15606311	21136143	36452741	51	0	1	2	110.3	127.1	73	30.2	38.5	228.5	0	1	1	1	1	1	1	1	0	0	1	1	9	91	8.4	121	12.2	25.9	11	92	7.8	129	4.2	98	0.4	2.3	3.4	0.7	0	28	0
519	15622498	24433959	35818097	49	0	0	1	90.6	127.4	62.8	23.1	38.2	204.8	0	1	1	0	0	0	0	0	1	1	1	1	4	42	8.9	112	10.9	26.6	18	14	1.2	133	3.7	109	0.4	1.2	3.3	0.4	0	28	0
520	15642529	28491461	32878945	87	1	1	1	56.9	121.7	47	19.6	36.6	200.9	0	1	0	0	0	0	0	0	1	1	0	0	5	62	11.9	235	6.1	34.7	15	94	1.7	129	2.8	94	0.8	1.4	4.1	0.3	0	28	0
521	15642980	22238108	35864227	73	1	1	1	94.1	107	66.3	25.2	38.1	266.8	0	1	0	1	0	0	1	1	0	1	0	1	12	84	11.7	78	3.3	37.4	18	42	1.7	149	4.2	116	0.4	4.7	1.9	2.5	1	11	1
522	15680483	26302361	32744110	21	0	0	1	78.2	108.5	53.1	15.6	36.4	179	0	1	0	0	0	0	0	0	0	0	0	0	2	33	11.6	319	10.1	33.2	11	4	0.7	134	3.5	100	1.7	1.1	3.9	0.3	0	28	0
523	15792470	25745079	31576277	27	0	1	3	114.5	114.7	90.8	25.8	35.7	237.7	0	1	0	0	0	1	0	1	0	0	0	0	4	66	18	228	19.8	52	17	27	0.8	134	3.9	93	1.3	5.2	4.1	1.3	1	1	1
524	15875218	22839078	33108456	61	0	1	1	82.6	115.5	54	19.9	36.9	249	0	1	0	0	0	1	0	1	0	1	1	0	8	55	10.1	238	23.9	29.9	16	57	2.8	144	3.2	93	2.1	4.6	3.8	1.2	1	28	0
525	15912063	24544240	38884858	25	0	0	1	118.5	102.5	63.9	22.1	37.5	172.5	0	1	0	0	0	0	0	0	0	0	0	0	3	70	11.5	315	33.8	34.5	8	4	0.6	141	3.7	99	2	10.5	3.3	3.2	1	28	0
526	15931347	20564984	31922539	50	0	1	1	109.2	172.9	98.1	20.5	36.6	203.8	1	1	0	0	0	0	0	0	0	1	0	0	6	81	10.7	107	4.4	30.4	9	54	2.2	127	2.7	87	0.1	1.4	3.6	0.4	0	28	0
527	15962184	21697490	30115042	64	0	0	1	115.7	99.4	57.7	20.3	36.9	234.3	0	1	0	1	0	1	0	0	0	1	0	1	5	64	9	106	15.2	28.8	3	47	1.2	145	3.1	105	0.8	2.6	2.9	0.9	1	28	0
528	15986929	21766016	38673459	70	1	0	3	78.8	124.8	59.8	28.8	37.2	211.6	0	1	0	0	0	1	0	0	0	1	0	1	2	43	10.2	239	20.1	31.4	18	9	0.8	131	3.4	95	1.5	2.2	3.6	0.6	0	28	0
529	15999575	26305462	38909660	50	0	1	1	77	139.1	66.7	15.5	37.1	242.3	0	1	1	0	0	0	0	0	0	1	1	0	3	56	9.7	347	10.9	27.3	21	31	1.4	129	3.7	90	1.5	0.6	3.7	0.2	0	28	0
530	16043614	22366174	35561820	55	0	1	1	72.5	132.9	69	19.8	37	214	0	1	0	0	0	1	0	1	0	1	1	0	4	45	9.1	391	6.2	29.1	8	72	2.8	136	4.2	94	0.4	1.3	3.1	0.4	0	28	0
531	16060124	23719488	35418590	77	1	1	1	74.1	120	55.7	23.5	36.7	249.2	0	1	0	0	0	1	1	1	0	1	1	0	5	59	11.3	125	13.1	34	12	50	1.6	133	3.1	98	0.8	5.8	2.9	2	1	28	0
532	16086478	27759728	33119472	58	0	1	1	75.2	101.1	48.9	22.9	36.7	265.8	0	1	0	0	0	0	0	0	0	1	0	0	8	59	11.2	113	5	29.1	18	24	0.9	123	3.5	90	1.5	1.7	2.5	0.7	0	28	0
533	16104026	28968417	38662749	43	0	0	3	104.3	129.2	90	17.1	37.1	218.2	0	1	0	0	0	0	0	1	0	0	0	0	3	26	10	198	8.3	31	19	2	0.4	139	3	103	1.6	3	3.5	0.9	1	28	0
534	16108447	28567644	35677147	92	1	1	2	55.7	107.8	58.1	24.1	34.3	286.1	0	0	1	0	0	0	0	1	0	1	1	0	13	100	11	106	8.6	33	8	62	6.1	133	4.7	92	1.1	9	2.7	3.3	1	1	1
535	16142085	22957310	30718180	30	0	0	2	103.1	110.7	63	17.8	36.9	172.5	0	1	0	0	0	1	0	1	0	0	0	1	5	53	9.8	125	3	31.3	13	5	1.2	131	4	98	0.5	9.4	1.9	4.9	1	28	0
536	16171124	20167052	38239449	38	0	1	1	86	143.9	81.9	11.8	36.6	223.5	0	1	0	0	0	0	0	0	0	1	0	0	2	33	7	200	6.1	23.8	14	12	0.9	129	4.5	102	1.1	2.7	3.9	0.7	0	28	0
537	16171124	26987355	36990947	38	0	1	1	97.4	150.3	98.3	20.6	37.4	303.2	0	1	0	0	0	0	0	0	0	0	0	0	5	65	7.5	253	11.8	24.6	16	16	1.2	115	3.7	75	0.5	4.2	3.2	1.3	1	28	0
538	16171420	21571895	39331506	28	0	1	1	86.8	114.8	53	20.5	37.3	212.1	0	1	0	0	0	0	0	0	0	0	0	0	2	40	11	164	13.8	33	12	15	1	135	4.2	91	1.4	1.4	3.7	0.4	0	28	0
539	16278720	27752101	39705054	57	0	1	2	105.7	133.1	75.1	17	36.6	177.7	1	0	0	0	0	0	0	0	0	1	0	0	3	51	10.4	262	8.6	32.2	4	33	1.2	140	3.7	97	1.3	1.6	3.2	0.5	0	28	0
540	16299919	23322947	36802619	95	1	0	2	72.4	158.1	69.6	16.9	36.7	205.7	0	0	1	0	0	1	0	0	0	1	1	0	4	43	9.3	259	21	29.5	12	84	3.5	129	4.3	96	1.9	2.6	3.6	0.7	0	28	0
541	16323340	26240808	30552956	74	1	1	3	88.3	107.3	61.1	24.9	36.9	122.3	1	1	0	0	0	0	0	1	0	1	0	0	5	35	8.7	240	8.8	28.6	25	15	0.4	129	4.3	89	1.2	1	2.8	0.4	0	28	0
542	16391076	25124888	35221232	39	0	1	2	93.4	116.5	53.8	20.1	34.4	425.7	1	1	1	0	0	0	0	1	1	1	1	1	11	113	6.9	187	6	21.8	5	56	3.3	132	3.4	108	3.7	5.3	2.8	1.9	1	28	0
543	16391076	25640212	32140356	39	0	1	2	125.3	98.5	49.2	20.6	37.9	170.9	0	1	0	0	0	0	0	1	0	0	1	1	10	73	7.6	246	1.4	26.8	12	38	6.9	130	3.6	97	0.2	4	2.2	1.8	1	23	1
544	16391076	27861026	37260226	38	0	1	2	89.1	111.1	53.9	21.1	36.4	423.2	0	1	1	0	0	0	0	1	0	0	0	1	10	72	6.4	208	7.8	19.9	5	51	2.9	120	3.3	81	1.6	2.3	2.5	0.9	1	28	0
545	16418553	25772930	39719921	77	1	0	1	74.7	113.5	54.2	16.7	36.7	188.1	0	1	0	0	0	0	0	0	0	1	0	0	1	44	11.6	217	7.7	33.1	18	14	0.6	128	3.9	89	1.7	1.5	4.3	0.3	0	28	0
546	16451948	20692533	33338085	56	0	0	1	98.7	122.2	62.7	19.7	37.1	78.4	0	1	0	0	0	1	1	0	0	1	0	0	3	58	6.8	631	14	21.1	14	97	3.6	133	5.2	105	1	0.8	1.5	0.5	0	28	0
547	16456637	22886621	36526262	93	1	1	1	66.4	99.4	53.9	17.6	36.5	191.7	0	1	0	0	0	0	0	0	0	0	0	0	3	51	8.4	131	3.6	24.4	17	27	1.1	136	3.8	102	1	1.7	2.7	0.6	0	28	0
548	16456637	23050066	39547024	93	1	1	1	80.9	92.3	61.2	19.7	36.6	228.2	0	1	0	0	0	0	0	0	0	0	0	0	6	48	8.4	125	13.8	25.6	6	37	1.5	135	3.5	93	1.3	6.9	3.2	2.2	1	28	0
549	16499140	23224191	33400256	42	0	1	3	114.7	98.3	60.5	27.6	37.2	231.7	0	1	1	1	0	1	0	1	0	1	0	1	12	86	9.7	51	20.3	31.6	7	68	4	134	3	86	1.3	6.7	3	2.2	1	28	0
550	16505723	21334197	32876644	49	0	0	3	88.7	99.9	61.2	16.3	36.7	186.4	0	1	0	0	0	0	0	0	0	0	0	0	2	29	10.1	143	9.1	29.4	7	3	0.4	134	3	105	2.2	1.4	3.4	0.4	0	28	0
551	16630240	22921577	39618407	43	0	0	1	75.7	125.3	59.6	16.6	36.5	216.1	0	1	1	0	0	0	0	0	0	0	1	0	5	85	8.7	160	9.2	27.8	3	7	1.2	134	3.3	94	1.2	3	2.8	1.1	1	28	0
552	16660696	25020903	37459428	40	0	1	2	102.3	129.9	82.3	25.2	37.6	207	0	1	0	0	0	0	0	0	0	0	0	1	3	48	12.7	168	8.8	39.5	9	13	0.5	129	3.3	98	0.8	1.2	3.7	0.3	0	28	0
553	16683932	20830259	34230481	79	1	0	1	78.4	119.6	49.6	20.6	36.1	268	0	0	1	0	0	0	1	1	0	1	1	0	10	80	9.8	218	16	31.5	14	21	1.5	131	3.9	98	1.3	3.2	2.8	1.1	1	28	0
554	16711586	21092365	34265138	55	0	1	1	116.6	108.8	62.5	21.4	38.2	175.3	0	1	0	1	0	0	0	0	0	0	1	1	10	66	8.6	82	13.7	25	17	43	2.1	125	3.9	86	0.7	5.5	3.3	1.7	1	23	1
555	16753323	24301900	37667608	45	0	0	1	78.5	124.4	74.6	17.7	36.9	189.2	0	1	0	0	0	0	0	0	0	0	0	0	1	45	10.3	537	9.7	32.4	20	15	0.6	130	3.4	83	2.3	1	3.6	0.3	0	28	0
556	16815664	22958460	38020365	38	0	0	2	99.2	103.3	60.4	19.4	37	198.7	0	1	0	0	0	0	0	0	0	0	0	0	4	40	10.3	244	10.8	31.8	9	3	0.7	136	3.2	93	2	2	4.8	0.4	0	28	0
557	16815664	25402575	37650557	41	0	0	2	111	100.6	66.3	19.2	36.9	200.8	1	1	1	0	0	0	0	0	0	0	0	0	2	37	9.3	187	11.3	27.2	4	3	0.5	135	2.6	90	2.2	2.4	3.8	0.6	0	28	0
558	16863298	20416285	38624284	65	1	0	1	102.7	107.2	58.3	15.7	36.8	216.4	0	1	1	0	0	0	0	0	0	0	0	0	1	40	11.3	236	14.7	32.3	2	11	0.5	140	3	103	1.7	1.2	4.4	0.3	0	28	0
559	16888112	22857071	39816550	32	0	0	1	102.9	129.8	79.1	16.7	36.7	209.2	0	1	1	0	0	0	0	0	0	1	1	0	5	50	7.8	251	8.3	23.3	12	71	10	129	2.7	92	1.7	1	3.6	0.3	0	28	0
560	16906975	23576170	39108134	68	1	0	1	85.6	137.6	55.6	21.3	36.8	235.2	0	1	0	0	0	0	0	0	0	1	1	0	2	47	9.8	254	10.7	28.2	13	31	0.9	118	3.8	84	0.7	2.8	2.6	1.1	1	28	0
561	16976771	27553929	33838401	56	0	1	3	79.8	114.3	61.9	19	37.2	209.7	1	1	0	0	0	0	0	0	0	1	0	0	5	36	9.6	61	5.4	27.5	19	4	0.8	127	3	95	1.5	2.2	3.4	0.6	0	28	0
562	17117948	21657224	35863938	39	0	0	2	76.5	102.5	57.7	16	36.7	148.3	1	0	0	0	0	1	0	0	0	1	1	0	3	52	6.2	303	6.8	19	15	48	1.6	122	5.4	91	1.4	1.5	3.4	0.4	0	28	0
563	17117948	23934920	36608079	39	0	0	2	79.3	110.2	62.8	16.9	37	235.1	1	0	1	0	0	1	0	0	0	1	1	0	2	46	7.2	249	8.3	23	13	67	1.6	134	5	102	0.7	3.2	3.4	0.9	1	28	0
564	17118282	23594879	30815107	35	0	0	1	91.5	106.3	75.5	15.8	36.9	213.8	0	1	0	0	0	0	0	0	0	0	0	0	1	29	11.7	398	14.2	35.1	25	4	0.2	128	3.1	83	1.5	3.8	2.5	1.5	1	28	0
565	17171089	24634015	39349894	72	1	0	1	93.6	122	48.2	16	37	197.8	0	1	1	1	0	0	0	0	0	1	1	0	8	80	9.4	123	12.1	28.7	4	11	1.2	134	3.7	92	0.8	6.4	4.1	1.6	1	28	0
566	17327419	29011296	32117160	65	1	0	3	72.3	153.5	80.2	28.5	36.6	155.9	0	1	0	0	0	0	0	1	0	1	0	0	7	49	10	148	17.4	32	11	68	3.8	145	4.2	119	1.2	2.6	3.1	0.8	1	2	1
567	17389339	21625932	36530141	58	0	1	1	85.4	130.4	67.4	20.9	36.7	191.1	0	1	1	0	0	0	0	0	0	0	0	0	1	28	13.9	276	9.3	41.9	5	10	0.7	132	4.3	98	1	1.4	4.1	0.3	0	28	0
568	17389339	21948918	37230643	55	0	1	1	90.4	109.1	52.6	22.4	36.8	211.4	0	1	0	0	0	0	0	0	0	1	0	0	2	43	12.1	217	15.3	35.6	9	14	0.8	128	3.9	83	1.3	2.7	4.3	0.6	0	28	0
569	17405009	22832083	39705997	31	0	0	2	88	129.9	73.2	21.4	36.8	209.1	0	1	0	0	0	0	0	0	0	0	0	0	2	29	13.5	189	11.9	42.9	5	10	0.6	133	3.9	97	0.9	1.7	4	0.4	0	28	0
570	17405009	27376067	35082708	37	0	0	2	103.1	120.3	82.5	18.3	37	188.8	0	0	0	0	0	0	0	0	0	0	0	0	2	30	10.6	268	15.5	32.4	8	5	0.5	129	4	98	0.5	1.4	3.4	0.4	0	28	0
571	17405009	29570560	36074131	39	0	0	2	99.5	114.5	67.2	20.2	37	214.2	0	1	0	0	0	0	0	0	0	0	0	0	3	50	12	337	22.8	39.6	3	18	0.7	126	4.1	80	1.1	2.2	4	0.6	0	28	0
572	17430072	25236108	33923021	43	0	1	1	87.1	110.9	61	16.3	36.8	200.6	0	0	1	0	0	0	0	0	0	1	0	0	5	36	10.5	299	7.8	31	23	19	1	138	4	105	2.6	1.2	4	0.3	0	28	0
573	17482593	25447204	32167010	24	0	1	3	102.9	117.1	61.9	27.4	37	157.1	0	1	0	0	0	0	0	0	0	0	0	0	6	68	16.2	312	11.3	50.3	15	14	1	132	4.5	98	1.8	1.4	4.7	0.3	0	28	0
574	17517983	21089144	36434992	28	0	0	2	108.9	133.8	91.5	15.8	36.6	204.5	0	1	0	0	0	0	0	0	0	0	0	0	1	52	12.8	253	10	41	17	5	0.7	134	3.7	91	1.3	1.6	4.1	0.4	0	28	0
575	17517983	21188343	34724402	32	0	0	2	95	161.6	104.6	19	36.8	207.5	0	0	0	0	0	0	0	0	0	1	1	0	4	47	9.4	245	8	31.2	19	20	3.5	121	4	83	2.3	1.5	3.5	0.4	0	28	0
576	17517983	22653128	36837081	26	0	0	2	103.3	106.3	61.9	16.3	37.1	190.6	0	1	0	0	0	0	0	0	0	0	0	0	1	47	7.5	156	9.9	25.3	9	11	0.8	126	3	95	1.9	1.5	3.2	0.5	0	28	0
577	17517983	27600054	36657944	29	0	0	2	108.6	133.8	90	14.1	36.5	231.4	0	1	1	0	0	0	0	0	0	1	1	0	2	54	9.7	238	12.2	28.5	9	22	1.2	130	4.4	84	1.9	2.3	4.5	0.5	0	28	0
578	17639480	25108126	32105335	72	1	1	2	82.8	154.7	66.1	17.6	36.8	127	0	1	0	0	0	0	0	0	0	1	1	0	6	33	9.7	130	12.3	29.9	14	29	3.3	130	3.2	85	1.2	4.5	3.5	1.3	1	28	0
579	17725102	22176609	35391360	70	1	1	2	66.8	109.4	43.1	24.1	34.9	307.1	0	1	1	1	0	0	0	1	1	1	0	1	14	113	7.2	146	20.8	25.2	6	31	3	138	7.1	84	1.7	25.6	3.4	7.5	1	0	1
580	17872878	26462933	36871051	71	1	1	1	55.6	148.4	67.9	15.5	36.4	226.3	0	1	0	0	0	0	0	0	0	1	1	0	3	61	10	208	11.8	29.4	12	63	2.2	120	3.9	91	0.7	3.9	4	1	1	12	1
581	17885962	28690679	30584917	68	1	1	1	86.7	104.2	57.1	19.2	36.8	215.4	0	1	0	0	0	0	0	0	0	1	0	0	4	59	12.2	163	17.9	38.3	8	23	1	137	3.4	95	1.4	3.5	3.7	0.9	1	28	0
582	17937834	20076965	31524467	40	0	1	3	88.2	154.9	85.1	17.2	36.9	184.3	0	0	0	0	0	0	0	0	0	1	1	0	5	35	8.1	140	6.9	26	13	20	6.1	133	3.4	85	0.9	0.7	4.3	0.2	0	28	0
583	16359417	22609695	38124507	58	0	0	2	76.8	139.3	69.6	21	37	175.4	0	1	0	0	0	0	0	0	0	0	0	0	0	23	10.3	329	8.6	35.6	13	4	0.5	133	3.5	93	1.6	3	4.1	0.7	0	28	0
584	16381588	21525447	36262204	54	0	0	2	96.4	114	64.7	26.9	37.6	85.8	0	1	0	0	0	0	0	0	0	1	0	0	1	39	12.6	224	10.3	40.9	27	15	0.8	137	4.2	99	1.4	1	4.1	0.2	0	28	0
585	16428261	29165612	34462470	50	0	0	2	81.8	126.6	64.9	16.7	36.9	188.8	1	0	1	0	0	0	0	0	0	1	0	0	2	42	12.6	240	18.7	39.3	6	16	0.9	136	3.8	92	1.2	1.7	3.4	0.5	0	28	0
586	16428507	21546730	34659521	35	0	1	2	100.9	127.3	77.2	27.3	37.8	170.9	0	1	0	0	0	0	0	0	0	0	0	0	2	39	13.1	264	10.9	36.1	7	5	0.6	125	3.5	92	1.1	1.2	4.2	0.3	0	28	0
587	16530192	21566110	31941659	33	0	1	1	73.7	119.7	70.3	15.9	36.4	174.6	1	1	1	0	0	0	0	0	0	0	0	0	3	39	10.4	189	7.8	29.3	9	10	0.7	128	3.7	86	0.8	2.6	3.7	0.7	0	28	0
588	16554888	29815513	31880830	68	1	0	2	87.8	153.3	91.8	24.3	36.7	316.7	0	1	1	0	0	1	0	1	0	1	1	0	4	49	10.1	226	17.2	31.8	18	43	1.4	137	4.35	104	0.9	2.1	3.7	0.6	0	28	0
589	16616852	24717042	36298351	55	0	0	1	72.1	119	55	14.6	36.8	86.2	0	1	0	0	0	1	0	1	0	1	1	0	5	50	7.8	200	8	24.6	14	91	7.5	125	4	88	1.1	0.9	3.4	0.3	0	28	0
590	16617702	25559752	37633960	54	0	0	1	100.2	135	51.3	18.1	37.2	330.9	0	1	0	0	0	1	0	0	0	1	0	0	6	60	7.4	234	5.4	22.7	18	28	1.8	126	3.9	93	1.1	2.4	3.6	0.7	0	28	0
591	16630240	27793538	37678192	39	0	0	1	101.7	87.3	59.6	16.8	36.9	141.2	0	1	1	0	0	0	0	0	0	0	1	1	4	58	4.6	218	11.7	14.3	12	22	1.5	129	4.5	98	0.9	2.8	2.2	1.3	1	28	0
592	16630240	28856559	33267244	42	0	0	1	84.5	120.8	76	16.8	36.5	141.6	0	1	1	0	0	0	0	0	0	0	1	0	4	52	7.4	215	6.2	22.4	8	99	7.8	129	3.4	98	1.2	2	2.9	0.7	0	28	0
593	16651060	28794771	34487971	50	0	0	1	81.1	118.8	67	19.1	36.6	194.2	0	1	0	0	0	0	0	0	0	0	0	0	1	30	13.2	262	16.1	40.8	8	4	0.5	134	3.1	101	0.5	1.6	4.9	0.3	0	28	0
594	16656438	23663872	36401382	23	0	0	1	89.2	105.6	65.1	18.9	36.8	144.5	0	1	0	0	0	0	0	0	0	0	0	0	2	27	9.8	238	5.2	28.6	7	6	0.5	134	3.2	107	1.8	0.8	4.2	0.2	0	28	0
595	16703516	24922969	37584373	48	0	0	1	90.2	117.3	54.2	24.9	37.1	161.3	0	1	0	0	0	0	0	0	0	0	0	0	3	77	9.6	206	15.6	28.1	6	9	0.6	130	3.1	95	1.5	1.5	3.5	0.4	0	28	0
596	16770442	21004058	30629301	57	0	0	3	107.7	69.4	35.6	29.5	36.9	42266.5	0	1	1	1	0	0	0	1	0	0	0	0	19	167	11.6	30	0.3	35	6	65	3.3	126	1.9	96	0.7	3.2	2.1	1.5	1	1	1
597	16802995	29033175	32713725	24	0	1	2	148.7	109.4	62.1	38.3	40.2	323.4	0	1	1	1	0	0	0	1	0	0	0	1	22	158	9.9	18	22.7	33.4	11	54	2.7	166	3.3	114	1.5	3.5	5.1	0.7	0	2	1
598	16826030	21005180	33543363	53	0	0	1	92.3	128	76.2	14.2	36.8	158.4	0	1	0	0	0	0	0	0	0	0	0	0	0	27	10.9	252	4.6	32.2	9	3	0.5	134	3.8	96	0.9	1.4	3.6	0.4	0	28	0
599	16826030	29591999	32864688	53	0	0	1	94.2	124.1	73.6	14.2	36.8	200.6	0	1	0	0	0	0	0	0	0	0	0	0	2	22	11	238	5.2	32.9	10	4	0.5	132	3.3	96	0.5	1.3	3.1	0.4	0	28	0
600	17018866	25828443	31249754	73	1	0	1	83	90	75	27	36.9	357	0	0	0	0	0	1	1	1	1	1	0	1	1	26	8.1	386	14.1	26.1	11	33	1.5	136	5.5	105	1.7	3.4	3	1.1	1	28	0
601	17096436	22790697	38339991	57	0	0	1	132.2	77.5	59.8	28.5	35.5	403.6	0	0	1	1	0	0	0	1	0	1	0	1	12	151	13	108	0.5	38.5	8	13	0.9	138	3	99	0.4	8	1.2	6.7	1	1	1
602	17130592	26745996	39532746	28	0	0	1	119.5	123.2	75.2	20.6	36.9	240.5	0	1	0	0	0	0	0	0	0	0	0	0	1	33	9.2	267	7.2	28.5	17	5	0.6	134	3.5	96	0.5	2.8	4.3	0.7	0	28	0
603	17130592	26962849	35376081	28	0	0	1	101.3	128	82.3	18	36.9	167.4	0	1	0	0	0	0	0	0	0	0	0	0	2	41	9.2	225	2.9	29.9	14	8	0.6	133	3.2	99	0.3	1.4	4.3	0.3	0	28	0
604	17196400	24887402	37503273	44	0	1	3	110.7	103.2	72.6	22.3	37	145.3	0	1	0	0	0	0	0	0	0	1	0	0	5	64	13.3	73	10.3	37.7	15	44	1.4	128	3.7	86	1.3	1.1	4.3	0.3	0	28	0
605	17197713	20644454	36408968	38	0	1	3	112	125.2	74.6	30.1	38.1	198.3	0	1	0	1	1	1	0	1	0	1	0	1	6	84	8.8	179	8.1	26.5	16	19	1.6	130	3.5	91	1.3	2.9	2.7	1.1	1	28	0
606	17206165	20973003	33220081	72	1	1	1	64	145.8	62.9	18.3	37	162.4	0	0	1	0	0	0	0	0	0	1	1	0	2	43	10.9	204	12.3	31.9	10	17	1.2	134	4.2	96	0.8	2.1	4.7	0.4	0	28	0
607	17211305	27141412	33486365	60	0	0	1	115.8	133.6	66.7	18.3	36.8	200.9	0	1	1	0	0	0	0	0	0	0	0	0	1	45	8.6	578	21.5	26.3	4	4	0.3	135	2.8	98	0.7	4.2	3.5	1.2	1	28	0
608	17245434	29759274	37090647	74	1	1	3	102.7	145.8	79.3	21.2	36.8	196.5	0	1	0	0	0	0	0	0	0	1	1	0	6	43	9.6	66	6.6	29.2	3	19	2	135	3.6	93	0.2	5	3.2	1.6	1	28	0
609	17287745	21622919	30310155	71	1	1	1	88.4	112.3	67.2	25	36.6	211.7	0	1	1	1	0	1	1	1	1	0	1	1	6	74	14.2	215	7.3	43.1	11	42	1.9	156	3.4	125	3.8	3.1	2.8	1.1	1	28	0
610	17311987	21742530	33354192	67	1	1	3	68.6	108.6	58.8	23.7	36.2	216.4	0	1	1	1	0	1	0	0	0	1	1	1	14	130	13.2	174	7.6	40.4	17	69	3.2	132	4.1	98	0.2	2.1	2.7	0.8	1	7	1
611	17337033	28768128	35151122	60	0	1	1	108.3	123.8	69.9	21	37.6	195.3	0	0	0	0	0	0	0	0	0	1	1	0	1	33	12.1	217	8.9	35.8	19	15	0.9	135	4.5	94	1	4	3.6	1.1	1	28	0
612	17372569	21157219	32600345	71	1	0	1	110.6	90.5	57.8	20.9	36.7	153.6	0	1	0	0	1	1	0	0	0	1	0	0	3	65	11	227	11.8	33.3	11	24	0.6	131	4	101	1	2	3.2	0.6	0	20	1
613	17374016	26154719	35586106	77	1	1	2	91.9	122.4	68.4	17	37	242.4	0	1	0	0	0	0	0	0	0	1	0	1	5	37	9.3	209	11.2	28.1	15	14	1.1	123	4.1	87	0.4	2.1	3.5	0.6	0	28	0
614	17375266	23576356	33288048	38	0	0	1	108.7	99.7	59.1	23.7	36.5	237.2	0	1	0	0	0	1	0	1	0	1	0	1	8	63	10.2	145	4.6	33.6	15	33	1.8	128	4.2	96	0.5	1.1	3.1	0.4	0	28	0
615	17400714	28837904	30219094	31	0	0	3	83.8	129.2	80.8	18.8	36.8	198.8	0	1	0	0	0	0	0	0	0	0	0	0	0	27	13	306	5	39.5	12	3	0.3	133	3.8	99	2	1.3	4	0.3	0	28	0
616	17421995	22659363	38100564	35	0	1	3	105.4	123	77.8	19.8	36.7	468.6	0	1	0	0	0	0	0	0	0	0	0	0	7	87	10.3	232	10.8	37	8	34	1.7	122	3.8	75	0.9	1.3	4.6	0.3	0	28	0
617	17494855	22025991	38430682	51	0	1	3	127.4	90.1	58.6	17.3	37.5	378.8	0	1	0	1	0	0	1	1	0	0	0	0	12	84	16.3	74	9.2	45.1	13	30	1.7	146	3.7	108	1.3	2.1	3	0.7	0	28	0
618	17512030	26357292	35413113	41	0	0	1	108.1	100.1	52.8	20.4	36.9	210.6	0	1	0	0	0	0	0	0	0	0	1	0	2	61	11	194	26.2	31.9	6	10	0.8	131	3.8	94	1.8	4.3	3.4	1.3	1	28	0
619	17513167	24460124	30571652	73	1	0	1	86.9	125.8	53.1	18.8	37.1	254.2	0	1	0	0	0	1	0	0	0	0	0	0	2	62	10.5	176	13.4	31.5	15	21	0.8	138	3.8	102	0.9	1.6	3.4	0.5	0	28	0
620	17531247	29329183	34581206	82	1	1	1	123.3	110.5	57.7	26.7	36.5	211.3	0	1	0	0	0	1	1	0	0	1	1	0	5	71	12.5	107	16	37	15	72	2.1	131	4	95	0.7	2.9	3.3	0.9	1	28	0
621	17532786	20427894	30050739	23	0	1	1	82.5	90.2	50.9	17.1	36.7	199.9	0	1	0	0	0	0	0	0	0	0	0	0	4	36	12.3	145	5.7	33.1	5	8	0.7	134	3.3	106	2.3	1	4.9	0.2	0	28	0
622	17678188	24871070	38386254	40	0	0	2	131.4	120.2	61.6	29.6	37.2	264.3	0	1	0	0	0	0	0	1	0	0	0	1	11	105	12.1	67	20.2	37.4	14	135	6.4	152	4.2	117	1.8	4.3	3.2	1.3	1	9	1
623	17737924	21472477	37810720	69	1	0	1	90	107	53.5	20.9	37.1	255	0	1	0	0	0	0	0	0	0	1	0	1	13	85	7.9	12	0.3	23.1	11	59	2.3	141	2.5	97	0.3	5.4	2.7	2	1	6	1
624	17759541	21129225	33992595	66	1	0	2	107.7	105.1	52.6	24	38	145.6	0	1	0	0	0	1	0	0	0	1	0	1	2	70	7.6	113	9.2	23.4	16	13	0.7	134	3.2	99	0.3	1.9	2.3	0.8	1	9	1
625	17763085	20177644	30404215	71	1	1	1	80.3	98.6	51.1	17.7	36.8	282.9	0	0	0	0	0	1	0	0	1	0	1	0	10	71	9.5	204	13.5	29.8	16	32	3.8	139	4.2	93	1.7	5	2.9	1.7	1	28	0
626	17821432	29425777	31503936	28	0	1	1	82.9	133	86.7	25.1	36.9	220.1	0	1	0	0	0	0	0	0	0	0	0	0	2	37	11.8	364	12.3	33	8	17	0.6	125	3.7	81	1.4	2.5	5.3	0.5	0	28	0
627	17822848	23966235	32524555	59	0	1	1	117.4	118.6	81.8	20.5	37.3	188.1	0	1	0	0	0	0	0	0	0	1	0	1	5	49	15	183	16.6	45.4	12	22	1.3	128	3.7	94	0.9	2.6	3.6	0.7	0	28	0
628	17841639	23469568	34372001	48	0	1	1	119.9	118.7	76.7	29.9	37.1	299.9	1	1	0	0	0	0	0	1	0	1	0	0	12	69	5.6	35	5.4	17.6	13.5	20	1.3	140	3.3	95	0.3	18	2.4	7.5	1	28	0
629	17841639	28311090	36102853	51	0	1	1	96.3	119	75.3	19	37	200.8	0	1	0	0	0	0	0	0	0	1	0	0	8	55	12.2	41	5.1	36.1	5	20	0.7	124	3.3	80	0.3	2.1	3.8	0.6	0	28	0
630	17937834	21087265	35119722	37	0	1	3	94.5	164.3	94.3	18.1	36.8	174.8	0	0	0	0	0	0	0	0	0	1	1	0	6	56	9.7	195	7.6	30.2	20	27	6.1	131	4	93	1.4	1.9	4.6	0.4	0	28	0
631	17937834	21756204	34685277	38	0	1	3	79.8	156.1	91.2	14.3	36.4	176.7	0	0	1	0	0	0	0	0	0	1	1	0	5	48	9.4	119	5	29	15	84	11.9	134	3.7	84	1	1.3	5.2	0.3	0	28	0
632	17937834	23266171	33561066	38	0	1	3	95	165	100.8	15.8	36.7	242.2	0	0	0	0	0	0	0	0	0	1	1	0	6	50	11	148	6.5	33.7	17	18	4.8	134	3.9	90	1.3	1.8	4.9	0.4	0	28	0
633	17937834	24357604	38740499	38	0	1	3	94.6	159.9	93.8	14.5	36.6	192.5	0	0	0	0	0	0	0	0	0	1	1	0	4	56	10	153	5.4	30.6	17	21	5.8	135	3.4	87	1.1	2	4.1	0.5	0	28	0
634	17937834	26641962	38841725	38	0	1	3	82.2	153.4	88.8	16.2	36.5	149	0	0	0	0	0	0	0	0	0	1	1	0	7	44	7.2	139	5.7	22.2	21	110	15.8	139	4.5	92	0.8	1.5	3.9	0.4	0	28	0
635	17937834	27103934	33550826	36	0	1	3	98.4	155.4	93.9	13.8	36.3	166.6	0	0	0	0	0	0	0	0	0	1	1	0	4	50	9.1	157	5.9	27.4	17	30	4.9	137	3.8	96	1	2.3	4.2	0.5	0	28	0
636	17937834	29138494	30583499	40	0	1	3	87.2	133.6	77	16.9	36.6	241.8	0	0	0	0	0	0	0	0	0	1	1	0	6	50	8	150	5	24.5	18	63	10.7	125	3.7	81	0.9	2.1	4	0.5	0	28	0
637	17938369	23383475	32418151	70	1	1	2	99.9	116.7	78.8	17.9	36.4	155.8	0	1	0	0	0	0	0	0	0	1	0	0	4	67	12.4	204	11.7	35.7	19	10	0.6	136	3.3	95	2.2	4.9	4.1	1.2	1	14	1
638	17952547	26715502	34457043	51	0	0	1	90.6	142	73.3	25.9	37.7	171.2	0	1	0	0	0	0	0	0	0	0	0	0	2	40	10.2	187	11.3	31.3	11	16	0.9	142	3.8	110	1.2	1	3.5	0.3	0	28	0
639	17953959	21038944	39568413	42	0	1	2	99.4	129.4	83.7	21.9	36.9	194.5	0	1	1	0	0	0	0	0	0	0	0	0	1	54	12.8	628	10.7	37.6	13	8	0.7	120	3.8	75	1.4	1.6	4	0.4	0	28	0
640	17953959	24723444	32664995	44	0	1	2	108	136.5	80.5	18.6	36.9	176.1	0	1	0	0	0	0	0	0	0	1	0	0	2	55	11.2	597	15	36.9	9	15	0.8	129	4	72	1.4	2	5.3	0.4	0	28	0
641	17953959	24949147	38469652	43	0	1	2	88	138.1	86.9	18.2	36.8	204.4	0	1	0	0	0	0	0	0	0	1	0	0	1	23	11.4	574	13.1	34.3	15	16	0.9	128	3.9	92	1.6	4.2	4.3	1	1	28	0
642	17953959	26211898	34312716	42	0	1	2	88.5	119.8	78.6	15.8	36.7	282.7	0	1	0	0	0	0	0	0	0	1	0	0	2	45	13.3	502	6.3	40.6	10	15	0.7	127	3.6	86	2.5	1.4	4.6	0.3	0	28	0
643	17953959	26534396	38922269	43	0	1	2	107.6	133.3	78.8	20.6	37	210.3	0	0	0	0	0	0	0	0	0	1	0	0	3	48	11.3	483	12.9	32.3	8	22	1.1	116	3.6	63	1.3	1.5	3.4	0.4	0	28	0
644	17953959	28861170	33008168	43	0	1	2	114.2	130.4	85.3	18.1	36.9	272.6	0	1	0	0	0	0	0	0	0	1	0	0	2	58	11.1	619	22.9	33	3	21	1	123	4.1	83	1.2	8.9	4.3	2.1	1	28	0
645	18052044	29834298	32663410	42	0	1	1	107.3	148.4	79.1	14.7	36.7	199.5	0	1	0	0	0	0	0	0	0	1	0	0	1	45	9.9	261	9.2	27.7	14	20	0.7	135	3.4	102	1.2	1	3	0.3	0	28	0
646	18076600	20942903	33023534	78	1	1	1	75.3	120	62.6	20.2	37.1	317.4	1	1	1	0	0	1	0	0	0	1	0	1	5	54	8.8	80	9.2	24.1	14	42	1.6	120	3.8	88	0.3	2.5	3.3	0.8	1	28	0
647	18082719	26979949	39633054	64	0	1	1	93.9	114.9	67	27.5	37.1	232.1	1	0	0	0	0	0	0	0	0	1	0	0	6	51	11.9	159	14.1	34.1	5	13	0.7	133	3.5	81	0.8	8.8	4.2	2.1	1	28	0
648	18146847	26037452	36186797	45	0	1	1	106	116.2	49.5	21.7	37.7	147.3	0	1	0	1	0	0	0	1	1	1	0	1	12	66	7.8	120	14.4	23.5	15	57	2.2	131	3.6	96	1.1	2.6	2.8	0.9	1	28	0
649	18150845	22782812	31526917	49	0	0	1	89.6	128.9	73.4	18.9	37.1	298.9	1	1	0	0	0	0	0	0	0	0	0	0	1	27	9.9	168	13.6	30.6	6	5	0.6	135	2.8	95	1.1	1.5	3	0.5	0	28	0
650	18179234	27232933	31823272	74	1	1	1	69.8	122	56.8	17.4	37	255.1	0	1	0	0	0	0	0	0	0	1	0	0	2	49	12.1	186	17.8	36.6	8	27	1.4	130	3.5	84	0.9	3.5	3.7	0.9	1	28	0
651	18248846	24074670	33133592	56	0	1	1	89.8	115.6	79.5	16.9	36.8	200.8	0	1	0	0	0	0	0	0	0	0	0	0	0	27	13.3	154	9.1	38.9	12	10	0.7	133	3.9	100	1.7	2.1	3.1	0.7	0	28	0
652	18250256	28896299	35827422	34	0	1	2	90.6	130.3	81	16.8	37	241.5	0	1	0	0	0	0	0	0	0	1	0	0	5	73	9.2	211	9.6	29.5	13	39	1.5	131	3.9	93	1.5	2.1	2.4	0.9	1	28	0
653	18272110	23054645	38071274	42	0	1	3	90.1	136.2	81.5	20.4	36.9	166.5	0	0	0	0	0	0	0	0	0	0	1	0	2	43	8.1	294	6.9	25.2	11	25	1.6	129	3.4	99	2.1	1.6	2.9	0.6	0	28	0
654	18272110	27936559	37564558	43	0	1	3	91.3	139.6	79.8	21.6	36.9	177.7	0	1	0	0	0	0	0	0	0	0	1	0	3	42	9.6	630	13.3	31	7	16	1	125	3.6	96	2.1	4.8	3.6	1.3	1	28	0
655	18272110	28783117	37003099	42	0	1	3	85.4	142	82.8	20.4	36.9	168.1	0	1	0	0	0	0	0	0	0	0	1	0	2	40	9.2	301	8.2	27.8	9	31	1.6	124	3.6	100	2.2	2.3	3.7	0.6	0	28	0
656	18287618	21745754	33648488	66	1	1	2	94.6	116.8	70.9	15	36.7	160.1	0	1	0	0	0	0	0	0	0	0	0	0	2	30	11.3	169	5	34.4	26	6	0.6	140	3.6	101	0.8	2.3	4.2	0.5	0	28	0
657	18339865	27912381	32898537	31	0	0	2	97.5	147.3	96.9	18.4	36.9	225.4	0	0	0	0	0	0	0	0	0	1	1	0	1	45	9.7	255	10.9	29.9	13	25	1.6	125	4.5	87	1.9	1.2	3.2	0.4	0	28	0
658	18341579	28466614	34824659	54	0	1	1	70.7	125.4	66.9	16.6	36.9	284.7	0	0	0	0	0	1	0	0	0	1	0	0	2	30	16.5	187	12.1	47.9	19	32	1.4	133	3.8	99	1.3	1.6	3.6	0.4	0	28	0
659	18366693	27831363	39078306	53	0	1	2	79.2	109.8	63.4	16.1	36.7	158.2	0	0	0	0	0	0	0	0	0	1	0	0	4	49	10.2	209	10.8	31.1	12	14	0.9	137	3.8	92	1.6	1.1	4.6	0.2	0	28	0
660	16829440	27253321	39285113	84	1	1	1	80.1	148.2	58.8	17.8	36.6	245.6	0	1	0	0	0	0	0	0	0	1	0	0	2	46	8.1	363	13.1	23.8	16	19	0.7	134	4	96	0.5	1.7	2.4	0.7	0	28	0
661	16829985	26996081	36946663	45	0	1	2	80.7	113.6	61.8	14.2	36.9	231.8	0	1	0	0	0	0	0	0	0	0	0	0	2	46	12.7	107	6.9	38.9	16	13	0.9	134	4.1	95	0.8	1.7	4.5	0.4	0	28	0
662	16854608	25793196	33443159	61	0	1	1	121.5	145.7	70.4	27.5	37.6	189.5	0	1	0	0	0	0	0	0	0	1	0	0	4	56	13.3	119	11.5	37.9	12	12	0.6	137	3.1	103	1	2.2	3.6	0.6	0	28	0
663	16867446	28026427	35958083	59	0	1	1	95.4	139.6	82.1	24.8	37	220.1	0	1	0	0	0	0	0	0	0	0	0	0	4	45	7.8	106	4.8	23.8	17	22	1.1	135	3.8	101	0.3	2.2	3.7	0.6	0	28	0
664	16909321	26063073	34901989	60	0	1	1	99	123.8	81.6	23.7	37.1	178.9	0	0	0	1	0	0	0	1	0	1	0	1	9	44	8.3	142	20.2	25.2	21	83	4.2	141	4	102	1.4	1.2	3.6	0.3	0	28	0
665	16949700	29380773	32059250	61	0	1	1	96.1	121.4	62.5	23.4	37.7	218.3	0	1	0	0	0	1	0	1	0	1	0	1	9	46	12.9	123	12	39.7	10	38	1.6	127	4.4	96	1	8.9	4.1	2.2	1	28	0
666	16971586	23054667	39656718	30	0	0	2	100.7	125.6	88.4	24.4	36.9	212.2	0	1	1	0	0	0	0	0	0	0	0	0	1	38	13.5	205	10.1	38.5	4	2	0.6	131	3.4	100	1.6	1.5	5.8	0.3	0	28	0
667	17015368	27295762	30733689	55	0	1	3	65.5	115.2	69.3	19.9	36.5	151	0	1	0	0	0	0	1	1	0	1	1	0	5	57	12	307	15.5	35.9	17	30	1.3	133	3.7	105	2.3	1.9	2.2	0.9	1	24	1
668	17199029	25695903	34976105	56	0	0	2	86.7	108.5	66	15.8	36.7	269.8	0	1	0	0	0	0	0	0	0	0	0	0	4	52	12.6	151	7.9	37.8	7	13	0.9	142	3.3	100	0.8	1.5	3.7	0.4	0	28	0
669	17224511	28545803	39571240	64	0	1	1	89	128.9	65.8	14.9	37.1	158.6	0	1	0	0	0	0	0	0	0	1	0	0	7	61	11.4	138	7	33.4	15	21	0.9	133	3.8	95	0.9	4.2	4.1	1	1	28	0
670	17298734	20373113	36544200	79	1	1	1	68.5	113.7	68.4	14.3	36.5	220.1	0	1	1	0	0	0	0	1	0	1	1	1	5	65	8.4	142	10.3	26.8	9	35	2.6	106	4.1	86	0	2.5	2.1	1.2	1	15	1
671	17298734	27017505	36520545	76	1	1	1	64	154	78	16.9	36.5	194.1	0	1	1	0	0	0	0	0	0	1	1	0	3	35	12.5	87	6.3	36.5	17	17	1.2	133	3.8	99	0.8	1	3.4	0.3	0	28	0
672	17319133	21036706	34577820	30	0	0	1	76.6	121.6	83.2	14.9	36.8	161.5	0	1	0	0	0	0	0	0	0	0	0	0	2	25	11.9	120	6.2	35.1	13	3	0.4	111	3.2	84	1.9	1.2	3	0.4	0	28	0
673	17344280	25790706	34060638	70	1	1	1	76.5	123.2	58.7	21.2	37	222.6	0	1	1	0	0	1	0	1	0	1	1	0	7	49	7.7	174	11	22.5	11	75	4.7	137	3.4	99	1.2	1	3.4	0.3	0	28	0
674	17419788	29342436	39635927	50	0	1	1	118	136.8	90.8	20.7	36.9	198.3	0	1	0	0	0	0	0	0	0	1	0	0	3	60	13.6	178	28.6	42.1	17	21	0.8	146	3.9	94	1.3	1.8	4.2	0.4	0	28	0
675	17523255	28878134	39019657	20	0	0	1	82.3	111.3	63.6	20	36.9	186	0	1	0	0	0	0	0	0	0	0	0	0	1	22	12.1	256	8	36.8	11	11	0.6	137	3.2	98	1.5	5.7	3.1	1.8	1	28	0
676	17643155	27564165	37637438	32	0	1	3	119.6	146.2	87.7	19	37.9	191.3	0	1	0	0	0	0	0	0	0	1	0	0	2	41	10.5	266	7.5	30.8	23	9	0.1	134	3.9	99	0.8	3	3.4	0.9	1	28	0
677	17644966	22797372	34809653	36	0	1	1	126.8	123.3	75	22.5	36.6	196.6	0	1	0	0	0	0	0	0	0	0	0	0	3	58	12.3	242	16.7	33.8	5	10	1.1	138	3.3	103	1.7	1.1	3.8	0.3	0	28	0
678	17649597	28166648	34403747	64	0	0	1	98.5	146.1	68	19	37.3	249.4	0	1	0	0	0	0	0	0	0	1	1	0	4	47	12.3	372	16.1	40.6	10	40	1.3	140	4.2	101	1.5	2.2	2.9	0.8	1	28	0
679	17710401	27506376	33181119	56	0	0	1	78.4	151.7	68	20.4	37	241.1	0	1	0	0	0	0	0	0	0	1	0	0	2	45	12.1	215	10.4	36.1	8	17	0.8	133	3.7	90	0.5	1.2	4.6	0.3	0	28	0
680	17733933	23308503	32578855	51	0	1	3	95.5	114.6	64.8	15.3	36.7	243.6	0	1	1	0	0	0	0	0	0	1	0	0	2	60	11.8	199	15.4	34.3	3	15	0.7	127	3.8	86	0.6	10.2	4	2.6	1	28	0
681	17767593	27537212	36566064	25	0	1	1	107.8	130.8	78.3	26.8	36.7	206.7	0	1	1	0	0	0	0	0	0	1	0	0	0	48	16.4	360	16	48.1	5	6	0.6	134	2.8	110	3	1.2	4.7	0.3	0	28	0
682	17879564	20353602	35768527	27	0	1	2	85.3	115.7	66	16.6	37.5	176.6	0	1	0	0	0	0	0	0	0	0	0	0	2	37	11.1	152	14.8	30.4	22	19	1.2	138	3.5	101	0.6	1.1	3	0.4	0	28	0
683	17922113	24130203	37810640	64	0	0	1	104	103.1	59	21.8	36.9	240.8	0	1	0	0	0	0	0	0	0	1	0	0	2	73	9.7	191	7.3	28.4	5	6	0.6	137	3.8	107	0.9	2.1	4.6	0.5	0	28	0
684	17922113	24216047	39526094	69	1	0	2	90.7	101.2	60.2	19.8	36.9	236	0	1	1	0	0	0	0	0	0	1	0	0	1	34	11.4	203	6.5	34.8	7	7	0.6	132	3.2	93	1.4	1.2	4.3	0.3	0	28	0
685	17922113	26649620	31090348	73	1	0	2	107	127.4	70.9	19.1	36.9	200.2	0	1	0	0	0	1	0	0	0	1	0	0	4	58	11.8	274	13.1	37.6	10	16	0.7	138	3.3	91	0.5	2.8	3.1	0.9	1	28	0
686	17922352	20070680	39895564	48	0	1	1	86.8	148.9	66.7	16.2	37.4	167.4	0	1	0	0	0	0	0	1	0	1	1	1	5	33	11.6	83	9.9	35.6	20	65	3.5	145	3.8	113	0.3	1.1	3.6	0.3	0	28	0
687	17984959	21766376	35558699	23	0	0	2	85.7	117.5	83.1	20.5	36.7	196.9	0	0	0	0	0	0	0	0	0	0	0	0	0	19	10.9	322	8.4	32.5	8	3	0.5	130	4.3	97	4.1	1.2	3.9	0.3	0	28	0
688	17984959	22289349	38526181	24	0	0	2	93.4	125.1	81.3	21.2	36.5	163.5	0	1	0	0	0	0	0	0	0	0	0	0	0	25	10.2	309	7.4	31.6	14	4	0.5	131	3.8	98	1.8	1.4	3.4	0.4	0	28	0
689	17984959	25196932	30471655	24	0	0	2	92.9	117.6	76	22.2	37	189.6	0	1	0	0	0	0	0	0	0	0	0	0	1	29	11.2	350	7.8	34.1	4	3	0.5	129	5	90	2.8	1.8	5	0.4	0	28	0
690	17984959	28387192	34429523	26	0	0	2	90.2	112.1	77.6	18.5	36.5	205.4	0	0	0	0	0	0	0	0	0	0	0	0	0	27	14	422	8.3	42.3	4	6	0.7	126	4.2	93	1.9	1.9	5.3	0.4	0	28	0
691	18024959	23878095	36458196	62	0	1	1	80.6	149.4	69.4	16.1	37.1	181	0	1	0	0	0	0	0	0	0	0	1	0	3	56	11.3	160	8	34.9	8	26	1.5	128	4.1	90	0.9	1.8	3.9	0.5	0	28	0
692	18073724	26917860	37089853	24	0	0	1	94.5	120.9	60.4	15.6	36.8	217.4	0	1	0	0	0	0	0	0	0	0	0	0	1	26	12.2	328	16.4	35.2	8	3	0.5	136	2.8	105	1.2	1.2	3.7	0.3	0	28	0
693	18098026	25912442	31947256	66	1	1	1	97.7	89.9	58.1	33.5	37.6	493.8	0	1	0	0	0	0	0	1	0	0	0	0	7	63	18.1	165	9.9	58.3	7	73	3	168	3.7	115	1.4	3.6	4.3	0.8	1	1	1
694	18232489	21524329	38934634	52	0	0	1	93.1	137.8	80.5	16.1	37	194.8	0	1	0	0	0	1	0	0	0	0	0	0	3	46	8.1	287	8.5	24.6	12	36	1.1	132	4.6	101	0.7	1.4	3.5	0.4	0	28	0
695	18232489	23602752	39810836	55	0	0	1	85	129.4	70.6	18.6	37.2	242.9	0	1	1	0	0	0	0	0	1	0	1	0	3	48	10.6	202	8.6	32.1	13	35	1.5	123	3.8	85	1.4	3.4	4.1	0.8	1	28	0
696	18232489	27138224	30948795	55	0	0	1	79.1	131	74.8	16.4	37.2	269.3	0	1	0	0	0	0	0	0	0	0	1	0	2	48	10	391	6.2	31.8	28	46	1.9	121	3.5	76	1.8	2.5	4.1	0.6	0	28	0
697	18258503	22607045	33549118	47	0	1	2	107.7	105.1	63.9	19.1	36.9	282.8	0	1	0	0	0	0	0	0	0	1	0	0	3	49	11.6	190	6.7	36.3	7	19	1	123	4	78	1	2	3.4	0.6	0	28	0
698	18258503	24488190	31334587	47	0	1	2	94.1	118.7	71	16.8	36.8	179.2	0	1	0	0	0	0	0	0	0	0	0	0	2	53	11.6	328	8.1	35	15	13	0.8	128	3.6	88	1.3	1.1	3.6	0.3	0	28	0
699	18258503	25812738	37002491	49	0	1	2	78.8	126.1	76.4	19.6	36.5	236.6	0	1	0	0	0	0	0	0	0	1	0	0	2	35	11.5	163	4.3	34.1	15	16	0.9	130	3.8	97	1	3.7	3	1.2	1	28	0
700	18258503	27031193	33827101	48	0	1	2	90.6	126.5	75.4	15.4	36.8	155.8	0	1	0	0	0	0	0	0	0	1	0	0	3	38	10.3	177	5.7	31	8	12	1	130	4.2	87	0.7	1.4	4	0.4	0	28	0
701	18306260	21864778	33106593	49	0	1	1	66.1	127	71.5	18.9	36.7	172.8	0	1	0	0	0	0	0	0	0	0	0	0	1	30	12.3	258	8.9	35.4	6	6	0.7	134	3.6	101	1	0.9	4.1	0.2	0	28	0
702	18344063	23293147	39429996	75	1	1	1	96.6	131.3	70.4	18.7	37.1	164.9	0	1	0	0	0	0	0	0	0	1	0	0	3	31	12.9	260	15.3	39.6	7	9	1	131	4.2	100	0.3	1.5	3.2	0.5	0	28	0
703	18449132	27141669	31780486	52	0	1	1	91.8	121.5	71	24.8	37	229.7	0	0	0	0	0	1	0	0	0	1	1	0	7	47	13.1	137	12.9	39.1	7	49	2.4	131	4.3	89	0.6	3.8	4.2	0.9	1	28	0
704	18475612	24219866	39398092	21	0	0	1	92.8	118.7	66.8	20.1	36.8	176.7	0	1	1	0	0	0	0	0	0	0	0	0	1	23	12.8	386	20	40.1	2	6	0.5	136	3.2	109	1.4	1.9	4.3	0.4	0	28	0
705	18475612	24399955	39862413	23	0	0	1	99	117.9	79.1	19.5	37	182.9	0	1	0	0	0	0	0	0	0	0	0	0	0	23	12	474	12.4	36.1	6	4	0.5	132	3.5	104	2.1	2.5	3.8	0.7	0	28	0
706	18481777	28953042	36679149	22	0	0	1	132.6	131.7	71.9	24.4	37.3	226.3	0	1	0	0	0	0	0	0	0	0	0	0	3	75	12	243	23.3	35.2	6	12	0.8	131	3.4	102	8.3	1.4	4	0.4	0	28	0
707	18562166	21773339	35002272	22	0	0	1	79.2	124	80.7	16.3	36.9	187.9	0	1	0	0	0	0	0	0	0	0	0	0	1	20	11.8	321	4.8	35.8	17	7	0.6	135	4	96	0.9	1.3	4.1	0.3	0	28	0
708	18621427	29267095	39249050	55	0	1	3	107.8	119	67	15	36.6	221.3	0	1	0	0	0	0	0	0	0	0	0	0	5	53	8.1	51	9.5	25	14	42	0.6	133	4	96	1.4	3.6	2.5	1.4	1	28	0
709	18651605	20455620	34717757	50	0	1	1	70.8	93.5	58.2	15.7	36.3	331.5	0	1	0	0	0	1	0	0	0	0	0	1	6	67	10	331	15.6	30.1	5	30	1.5	125	3.2	71	1.4	3.9	3.4	1.1	1	28	0
710	18655830	27389082	34289903	35	0	0	1	74.9	133.4	65.9	16.4	36.9	168.5	0	0	0	0	0	0	0	0	0	1	1	0	5	53	8	368	10.3	24.2	17	48	7.9	127	4.4	89	1.2	1.2	3.3	0.4	0	28	0
711	18788613	22500388	30102806	29	0	1	3	74.8	161.1	88.8	19.9	37.1	170.3	0	1	0	0	0	0	0	0	0	1	1	0	3	35	8.5	180	11.6	25.6	17	13	1.8	140	3.7	104	0.5	1.6	3.6	0.4	0	28	0
712	18903832	24767134	39297004	64	0	0	1	62	125.5	66.3	16.8	36.7	183.8	0	1	0	0	0	1	0	0	0	1	0	0	9	67	11.9	163	10	33.2	26	11	0.5	142	2.9	108	2.8	1.2	3.2	0.4	0	28	0
713	18942307	20691733	39345270	55	0	0	2	96.1	126.1	65.7	18.5	37.3	259.9	0	1	0	0	0	0	0	0	0	1	1	0	3	54	8.9	179	16.9	28.4	16	36	2.7	120	3.9	80	0.9	0.7	3.1	0.2	0	28	0
714	18959634	26859252	37982649	77	1	0	1	81.6	116.9	63.4	16	36.8	231	0	1	0	0	0	0	0	1	0	1	0	0	4	46	7	112	10.6	22.3	21	34	1.2	136	4.1	101	4.2	1.9	3	0.6	0	19	1
715	19001252	24363388	34360845	79	1	0	3	91.7	96.3	62.3	19.7	36.5	268.4	0	1	0	0	0	0	0	1	0	1	0	1	10	43	11.5	147	11.2	32.8	10	16	0.6	136	2.4	103	1	2.3	3	0.8	1	28	0
716	19001252	24531176	37707387	79	1	0	3	94.2	111.4	61.6	18.8	36.5	199.4	0	1	0	0	0	0	0	0	0	1	0	1	8	97	11.3	285	7	34.3	15	14	0.4	139	2.9	96	0.9	1	3.1	0.3	0	28	0
717	19078329	26791224	34959689	27	0	1	1	94.9	112.9	71.8	18.9	36.8	123.8	0	1	0	0	0	0	0	0	0	0	0	0	1	24	10.5	310	11.2	31.9	15	10	0.8	136	4	106	2.5	1.4	3.2	0.4	0	28	0
718	19104262	24271247	34164581	29	0	0	1	112.3	113.1	69.7	17.6	36.9	191.4	1	1	0	0	0	0	0	0	0	0	0	0	2	45	10.1	225	9.3	30.7	3	4	0.8	130	3.5	91	2.6	4.7	2.4	2	1	28	0
719	19105515	25923857	30828904	33	0	0	2	94.5	109.9	65.8	15.6	36.8	221	0	1	1	0	0	0	0	0	0	0	0	0	1	46	10.9	201	10.3	33.6	6	1	0.4	131	2.5	94	1.7	1.4	2.8	0.5	0	28	0
720	19105515	27624264	34465637	35	0	0	2	105.6	117.3	67.5	18.5	37.6	194.4	1	1	0	0	0	0	0	0	0	0	0	1	2	50	8.6	294	4.1	26.7	12	2	0.4	126	3.4	92	1.5	3.5	3.1	1.1	1	28	0
721	19185605	24057593	39558538	21	0	0	3	100.5	114.2	61.6	19.1	36.8	175	0	1	0	0	0	0	0	0	0	0	0	0	2	52	11.7	202	17.8	35.1	3	4	0.4	120	3.3	80	4.3	3.7	4.9	0.8	1	28	0
722	19217064	29818700	35932220	55	0	0	1	90	163	104	14	36.9	357	0	0	0	0	0	0	0	0	0	1	0	0	1	29	10.4	178	10.9	31.3	9	18	0.7	134	3.7	97	0.8	1.5	3.2	0.5	0	28	0
723	19217445	23000826	30621154	75	1	0	1	102.6	117.2	49	23.8	37.7	309	0	1	0	0	0	1	0	0	1	1	1	1	9	69	11.1	248	13.1	33.9	16	30	2	122	3.5	82	0.4	4	3.2	1.3	1	28	0
724	19265652	20830371	39344572	34	0	1	2	106.4	181.9	105.5	25.2	37	435.2	0	0	0	0	0	1	0	1	0	1	1	0	7	55	6.6	224	6.7	18.5	20	21	3.5	117	4	76	0.7	1.1	3.8	0.3	0	28	0
725	19265652	22359511	35811095	33	0	1	2	94.3	147.9	90.2	20.8	37.2	276	0	0	0	0	0	0	0	0	0	1	1	0	6	56	5.8	236	8.3	19.5	13	31	5.4	125	4.6	84	1.3	2.2	3.9	0.6	0	28	0
726	19265652	23339615	37860211	33	0	1	2	94.5	180.2	108.7	14.3	36.9	326.5	0	0	0	0	0	1	0	1	0	1	1	0	5	48	6.7	240	9.4	21.6	10	35	4	127	4.4	88	1.3	1.1	3.7	0.3	0	28	0
727	19265652	24799106	36081094	34	0	1	2	105.6	183.3	121.6	19	37.5	189.7	0	1	0	0	0	1	0	1	0	1	1	1	12	90	8.5	149	6.6	25.3	22	30	6.1	131	3.7	87	1	1	4.5	0.2	0	28	0
728	19265652	25891235	30824723	34	0	1	2	92.1	168.3	113.6	15.8	37	119.9	0	1	0	0	0	0	0	1	0	1	1	0	9	61	9.1	118	5.4	27.9	11	53	10.3	137	4.5	91	3.1	1.2	4	0.3	0	28	0
729	19265652	29368882	37223611	33	0	1	2	94.9	197.3	119.1	17	36.7	231.4	0	0	0	0	0	0	0	0	0	1	1	0	4	55	7.2	219	5.6	21.3	18	20	5.1	119	4.3	80	1	0.9	4	0.2	0	28	0
730	19268330	20595281	35138190	89	1	0	1	80.7	139.7	72.7	20.5	36.6	215	0	0	1	0	0	0	0	0	0	0	0	0	2	39	12.2	252	14.4	36.4	17	13	0.7	132	3.6	101	2	1.3	3.4	0.4	0	28	0
731	17900484	25096193	37354995	53	0	0	1	91.8	120.8	66.9	19.7	37	229.9	0	1	0	0	0	0	0	0	0	1	0	0	2	36	10.3	183	7.1	33.3	17	16	0.7	140	3.7	101	1.3	1.2	4.3	0.3	0	28	0
732	17967161	28178640	35720982	73	1	1	2	113.4	125.2	81	22.9	37	190.5	0	1	0	0	0	1	0	0	0	1	1	0	3	43	15.8	164	7.4	47.2	23	42	1.6	126	3.1	92	0.9	1.5	3.3	0.5	0	28	0
733	18065113	27934561	36985103	78	1	1	1	65	120.9	49.2	15.7	36.4	231.7	0	1	0	0	0	0	1	1	1	1	0	0	4	49	8.4	154	7.8	24.6	22	24	1.4	136	3.4	100	0.8	1.6	3	0.5	0	28	0
734	18159815	22086245	34702660	52	0	0	2	95.1	135.2	89.8	20.5	36.9	270.7	0	1	0	0	0	0	0	0	0	1	0	0	1	53	13.7	266	11	46	16	6	0.5	146	3.4	114	1	15	3.4	4.4	1	28	0
735	18171767	21093762	32834725	21	0	0	1	77.8	101.3	59.6	17.6	36.7	179.1	0	0	0	0	0	0	0	0	0	0	0	0	4	47	9.7	150	3.3	27.6	7	6	0.7	137	3.9	101	1.4	1.1	3.3	0.3	0	28	0
736	18171767	22974072	32712578	21	0	0	1	86.7	95.2	52.7	16.7	36.8	191.1	0	1	0	0	0	0	0	0	0	0	0	0	1	34	12.1	185	5.3	33.5	11	4	0.6	132	3.7	99	1.4	0.9	4.7	0.2	0	28	0
737	18171767	29615125	36575916	24	0	0	1	91.6	102.7	57.3	18.2	36.9	240.7	0	1	1	0	0	0	0	0	0	0	0	0	3	44	9.7	140	3.2	31.6	16	4	0.6	117	3.8	79	0.9	1.5	4.9	0.3	0	28	0
738	18211213	22093565	30428523	61	0	1	3	79.7	124.4	58	16.1	37.1	178.5	0	1	0	0	0	0	0	0	0	0	0	0	6	28	10.2	203	8.5	28.4	24	14	0.7	141	3.8	109	0.5	3.3	3.4	1	1	28	0
739	18212113	23173108	39541328	39	0	0	1	86	119	69.1	21.9	36.9	151.8	0	1	0	0	0	0	0	0	0	1	1	0	2	26	10.2	154	6.1	30.7	12	9	1.1	134	3.9	107	1.7	1.3	3.4	0.4	0	28	0
740	18212177	28650769	39901946	84	1	0	2	109.4	136.4	83.5	26	37.2	235.3	0	1	0	0	0	1	1	0	0	1	1	0	4	67	11.6	293	27.1	36.1	14	34	1.7	125	3.9	90	0.9	4	2.9	1.4	1	28	0
741	18322831	29964109	30754159	66	1	1	1	87.8	110.8	48.4	20.5	36.5	312.8	0	1	1	0	0	0	0	0	1	1	1	0	5	55	8	184	10.1	23.8	6	111	5	128	5	88	0.4	2.4	3	0.8	1	28	0
742	18324046	24105559	36621646	39	0	1	1	99.2	121.5	72.2	20.2	36.6	271.8	0	1	0	0	0	0	0	0	1	1	0	0	6	58	12.3	146	15.8	37.1	30	27	1	126	3.5	61	1.3	2.1	4.3	0.5	0	28	0
743	18484040	28461532	36480775	79	1	0	3	98.3	96.5	41.5	27.7	37.4	215.4	0	1	1	1	0	0	0	1	0	1	1	1	16	115	8.1	163	4.5	25.8	10	67	1.6	149	3.4	120	1.4	4	2.7	1.5	1	1	1
744	18594287	20671778	39509311	55	0	1	3	78	76.4	47.7	16.8	33.8	268.3	0	1	1	1	0	0	0	1	0	1	0	0	12	96	12.1	141	24.3	37.6	7	19	1.7	135	2.8	99	8.7	14.7	2.8	5.3	1	0	1
745	18608309	27831262	30125208	56	0	1	1	64.9	124.7	59.1	17	36.6	163.9	0	1	0	0	0	0	0	0	0	1	1	0	2	30	10.9	169	9.6	32.8	15	13	0.7	136	4.1	100	0.9	1.3	3.1	0.4	0	28	0
746	18611138	21064442	33109750	65	1	1	1	63	97.3	70	24.1	36.7	283.8	0	1	0	0	0	1	0	0	0	1	0	0	5	48	11	134	17	33.4	14	27	1.1	126	3.7	89	0.8	1.6	3.2	0.5	0	28	0
747	18612295	25542882	33171787	40	0	1	1	114.8	124.5	79.7	25.8	37.6	199	0	1	0	0	0	1	0	1	0	1	1	1	5	55	11.5	373	17.3	34.3	12	17	1.1	132	4.2	100	0.9	1.8	2.8	0.6	0	28	0
748	18612295	27733390	30656332	34	0	1	1	88.8	129.3	73.2	18.2	36.9	131.6	0	1	0	0	0	0	0	0	0	1	0	0	3	41	10.3	297	9	32.4	11	8	1.1	135	3.7	107	1	1	3.9	0.3	0	28	0
749	18707897	24522871	33251469	48	0	0	1	89.7	114.8	56.5	22.2	36.8	251.9	0	1	0	0	0	1	0	1	0	0	0	1	4	45	10.2	213	10.9	30.7	9	16	0.9	135	2.9	96	1	1.3	3.1	0.4	0	28	0
750	18709925	23705341	34950114	47	0	1	3	108.1	145.6	79.1	18.3	36.9	228.7	0	1	1	0	0	0	0	0	0	0	0	0	5	76	12.4	405	23.6	37	6	15	1	130	4.1	92	1.1	2.6	4.2	0.6	0	28	0
751	18761105	24248289	32008550	35	0	1	1	87.6	134.3	79.8	15.9	36.8	198.3	0	1	0	0	0	0	0	0	0	1	0	0	1	28	13.8	242	8.8	40.1	18	7	0.8	131	3.8	97	1.5	1.6	4	0.4	0	28	0
752	18761593	20952440	39537805	49	0	1	3	112.8	107.4	63.5	24.2	37.6	197.8	0	1	0	1	0	0	0	1	0	1	1	0	11	73	14.4	148	11	43	20	21	1.3	136	4.5	94	0.3	2.3	3.7	0.6	0	28	0
753	18785066	21554646	39939904	28	0	0	2	111.8	109.9	71.6	19.5	36.7	168.4	0	1	0	0	0	0	0	0	0	0	0	0	1	33	12.1	349	8	39.9	6	9	0.6	135	3.9	94	0.9	2.1	3.7	0.6	0	28	0
754	18865478	29735958	30521087	81	1	1	3	98.6	160.4	83.4	24.8	37.4	233.8	0	1	0	0	0	0	0	0	0	1	0	0	6	54	9.4	103	11.5	25.8	20	12	0.7	141	3.3	99	0.2	2.9	3.9	0.7	0	28	0
755	19010039	21942306	34042143	54	0	1	1	77	124.1	69	12.8	36.8	231.2	0	1	0	0	0	0	0	0	0	1	0	1	5	62	7.2	167	8.3	22.4	17	26	1.5	125	4.1	84	0.9	1.9	2.3	0.8	1	28	0
756	19033014	24541824	34613825	47	0	0	1	100.4	110.6	54.2	12.5	37.7	210.2	0	1	0	0	0	0	0	1	0	0	0	1	7	46	10.3	115	7.3	31.3	19	30	1	140	3.8	105	0.5	1.9	3.6	0.5	0	28	0
757	19035919	20716542	31431242	49	0	1	1	118.8	112	66.4	14	36.2	175.9	0	1	1	1	0	0	0	1	0	0	1	1	14	99	5.9	27	3	17.6	9	32	1.7	130	4.8	99	0.1	9.4	1.4	6.7	1	28	0
758	19057990	25112960	34403168	55	0	0	1	115	112.9	43.8	22.8	37.9	198.9	0	1	1	0	0	0	0	1	0	1	0	1	5	70	8.2	425	22.1	25.5	10	9	0.7	133	3.6	104	1.4	1.1	2.4	0.5	0	28	0
759	19057990	25241072	36670497	54	0	0	1	120.7	112.8	57.1	31.3	37.9	190.1	1	1	0	0	0	0	0	1	0	1	0	0	5	79	8.9	716	15.3	28.7	11	2	0.4	139	3	107	1.7	1.3	2.5	0.5	0	28	0
760	19057990	29383781	36680422	57	0	0	1	94.1	118.2	52.7	25.6	37.4	343.2	0	1	1	0	0	0	0	1	0	1	1	1	6	52	9.2	161	11.5	25.4	5	25	1	133	2.1	100	1	1.7	3.5	0.5	0	28	0
761	19083022	25258303	35127800	62	0	0	2	84.8	122.5	66.3	17.5	37	178.6	0	1	1	0	0	0	0	0	0	1	0	0	3	24	4.9	53	4.2	18.6	9	3	0.7	130	3.9	96	1.2	0.7	3	0.2	0	28	0
762	19149321	24052374	38493497	54	0	1	1	112.6	92	58.6	29.5	36.8	232	0	1	1	1	0	0	0	1	0	0	1	1	14	100	6.2	23	15.6	20.4	9	53	2.4	131	3.2	95	0.3	5	2.2	2.3	1	14	1
763	19174374	23804473	38792735	44	0	1	1	108.6	149.3	79.2	17.1	37.4	161.9	0	1	0	0	0	1	0	0	0	1	1	0	1	33	14.1	230	6.4	42.2	16	7	0.9	132	3.5	91	0.9	1.7	3.7	0.5	0	28	0
764	19174374	24077203	32899761	50	0	1	1	82.7	139.6	76.9	20.5	37.4	169.3	0	0	0	0	0	1	0	0	0	1	1	0	4	48	12	144	5.6	37.2	7	61	1.7	133	4.6	98	1.1	0.6	4.6	0.1	0	28	0
765	19277038	20027438	30213832	64	0	0	1	89.3	161.3	74.7	18.5	36.6	226.3	0	1	0	0	0	1	0	0	0	1	1	0	3	46	8.8	245	18.3	30.9	4	59	2.3	128	4.4	87	1.5	1.9	3.5	0.5	0	28	0
766	19277038	20437848	30970799	64	0	0	1	84.2	161.6	71.5	15.9	36.5	254.7	0	1	0	0	0	1	0	0	0	1	1	0	4	49	7.7	348	14	24.5	3	52	1.9	127	4.5	97	1.5	3	3	1	1	18	1
767	19277038	22929839	32657820	63	0	0	1	93.8	186.6	84.4	17.4	36.7	256.5	0	1	0	0	0	1	0	0	0	1	1	0	1	43	7.8	385	9.8	25.5	12	30	1.5	136	4.1	92	1.2	3	3.1	1	1	28	0
768	19299449	22194499	34558462	73	1	0	1	81.7	123	57.5	16.2	36.6	173.3	0	1	0	0	0	1	0	0	0	0	1	0	2	46	8.5	218	7.7	26.8	14	41	1.2	133	4.3	98	1	1.9	3.3	0.6	0	28	0
769	19299449	26159116	36070015	72	1	0	1	68.1	125.9	55.6	23.4	36.7	184.5	0	1	0	0	0	1	0	0	0	1	1	0	3	60	8.7	194	7.3	27.8	12	46	1.4	131	4	95	1.2	0.9	3.3	0.3	0	28	0
770	19299449	26676186	31507625	74	1	0	1	78.9	106.2	58.8	15.9	36.8	143.5	0	1	0	0	0	1	0	0	0	0	1	0	6	59	10.1	317	11.7	33.6	19	29	1.9	136	3.8	99	0.6	3	3	1	1	28	0
771	19323560	29940825	34429483	86	1	1	1	87.5	102	53.2	15.5	36.9	157	0	1	0	0	0	0	1	0	0	0	0	0	3	52	10.8	211	12.7	33.6	12	22	0.5	142	3	104	0.5	1.5	4.2	0.4	0	28	0
772	19468249	23405169	38562467	73	1	1	1	118.3	110.4	58.2	23.6	36.8	194.3	0	1	0	0	0	1	1	0	1	1	0	1	4	63	10.1	358	19.6	29.5	9	28	0.8	134	3.4	93	1.1	5.6	3	1.9	1	28	0
773	19512250	25647851	38575382	21	0	1	1	84.4	109.6	58.3	14.9	36.7	185.6	0	0	0	0	0	0	0	0	0	0	0	0	1	44	11.2	224	14.8	31.4	3	6	0.6	135	3	105	3.4	0.9	4	0.2	0	28	0
774	19546107	25735987	37380764	47	0	1	1	101.8	113.6	68.8	18.1	37	166.9	0	1	0	0	0	0	0	0	0	0	0	0	2	35	14.4	244	11.6	42.4	6	6	0.9	129	3.5	87	0.7	2.1	4.6	0.5	0	28	0
775	19546107	26669418	34471048	42	0	1	1	93.3	122.4	69.7	19.4	36.8	228.2	0	1	0	0	0	0	0	0	0	1	0	0	3	39	12.5	270	14.7	35.5	9	7	0.6	133	3.5	96	0.8	1.5	5.2	0.3	0	28	0
776	19546107	27351356	34100247	44	0	1	1	101.6	124.5	67.9	17.3	37	198.6	0	1	0	0	0	0	0	0	0	1	0	0	3	42	13.6	284	17.2	38.2	7	5	0.8	130	3.3	84	0.7	2.5	5	0.5	0	28	0
777	19564743	21815810	30505894	55	0	0	3	119.3	127.2	71	23.7	36.5	183.8	0	1	0	0	0	1	0	0	0	1	0	0	9	96	10	296	21.4	31.2	3	23	1.7	132	3.8	93	1.7	1.5	4.4	0.3	0	28	0
778	19565358	25353449	37875473	67	1	1	1	100.9	98.2	64.8	22.2	36.8	167.6	0	0	0	0	0	1	1	0	0	1	0	1	3	57	15.9	176	17.4	49	10	76	2.5	131	5.4	97	1.4	3.6	2.6	1.4	1	28	0
779	19660100	29419701	39298269	69	1	0	1	101.3	115.6	61.7	20.1	36.8	270.7	0	1	1	0	0	0	0	0	0	0	0	0	10	75	10.9	138	19.1	30.3	10	33	1.7	143	3	110	7.1	3.3	3.2	1	1	28	0
780	19681724	21541632	38359165	52	0	1	1	113.6	132.4	70.7	18.4	37.2	204.5	1	1	1	0	0	0	0	0	1	1	0	0	4	32	12.3	104	8.1	35.2	11	10	0.9	132	3.8	86	0.4	2.4	4.1	0.6	0	28	0
781	19681724	24146256	39878656	52	0	1	1	114.7	135.9	71.1	21.5	37.1	165	0	1	0	0	0	0	0	0	0	1	0	0	2	54	12.3	173	13.3	37.7	8	15	0.9	134	3.7	85	0.7	4.1	4.7	0.9	1	28	0
782	19735013	21811899	36581032	50	0	0	3	86.2	118.6	62.1	27.6	35.2	496	0	1	0	0	0	0	0	1	0	1	1	1	9	78	7.6	388	35	24.8	8	23	3.3	121	3.2	78	2.1	11.5	3	3.8	1	27	1
783	19822093	23960903	33758365	54	0	1	1	91.1	142.2	77.7	19.2	36.8	205.9	0	1	0	0	0	1	0	0	1	0	1	0	4	46	11.8	278	14.4	35.1	12	15	1	133	3.6	93	0.2	1.2	3.9	0.3	0	28	0
784	19848950	22708111	31454224	47	0	0	1	71.1	137.4	77.5	14.3	36.7	227.4	0	1	0	0	0	0	0	0	0	1	0	0	4	36	12.2	87	5	38.8	13	16	0.7	139	3.6	106	1.5	2.3	2.9	0.8	1	28	0
785	18569994	29464182	33704804	78	1	1	1	98	135.5	73.2	24.5	36.8	225.1	0	1	0	0	0	0	1	0	0	1	0	0	1	63	9.6	159	22.5	29.3	18	45	0.9	139	3.9	110	1.4	1.3	3.1	0.4	0	28	0
786	18589167	22606880	38035388	57	0	1	1	93.6	122.6	69.4	17.5	37	200.5	0	1	0	0	0	0	0	0	0	1	0	1	4	34	5.9	101	4.5	16.6	13	14	0.8	140	2.6	108	2.2	2.9	2.7	1.1	1	28	0
787	18624988	29915993	31559071	82	1	1	1	97.7	89	57.6	29.8	37.4	343	0	1	0	0	0	1	1	1	0	1	1	0	11	78	12.5	191	23.5	40.8	16	51	2.3	137	3.7	97	1.1	4.4	3.5	1.3	1	1	1
788	18665940	22326219	30582914	64	0	1	3	68.9	106.9	55.4	19.9	37.2	356.3	0	1	1	0	0	0	0	0	0	1	0	0	11	53	10.2	257	15.4	29.6	3	50	2.4	118	4.2	74	1.2	6	3.3	1.8	1	28	0
789	18676703	20851421	38744457	61	0	0	2	99.4	107.9	62.4	18.2	36.9	276.8	0	1	0	0	0	0	0	0	0	1	0	0	3	61	8.7	303	14.2	26.6	8	30	1.2	129	3.2	85	1.2	2.2	3.9	0.6	0	28	0
790	18676703	21629594	36831473	61	0	0	2	95.2	120.7	65.9	25.1	36.3	289.2	0	1	0	0	0	0	0	1	0	1	1	0	3	69	9.5	264	11.1	28.4	7	35	1.4	125	3.9	81	1	3.1	3.5	0.9	1	28	0
791	18676703	23056541	36291308	62	0	0	2	103.8	131.6	61.8	18.8	36.7	258.2	0	1	0	0	0	0	1	1	0	1	0	0	10	69	9	257	14.7	28.6	6	41	2.2	127	3.1	81	0.9	5.3	3.3	1.6	1	28	0
792	18676703	24115456	37540227	60	0	0	2	102.9	157.7	63.2	15.8	37.5	163.7	0	1	0	0	0	0	0	0	0	0	0	0	2	53	9.7	485	11.4	29.4	10	15	1	125	4.2	86	1.3	1	3.5	0.3	0	28	0
793	18676703	24382487	37125778	61	0	0	2	93.7	139.3	73.8	19.2	36.6	346.2	0	1	0	0	0	0	0	0	0	1	0	0	7	67	9.3	147	5.7	29.7	6	36	1.3	132	3.5	88	1.2	2.8	3.7	0.8	1	28	0
794	18676703	25132164	35619021	64	0	0	2	69	158.7	81.2	15	36.6	175.9	0	0	1	0	0	1	0	0	0	1	1	0	5	42	14.4	201	5.5	43.3	18	89	6.6	120	4	85	0.9	1.8	3.4	0.5	0	28	0
795	18676703	25903575	31848704	71	1	0	2	70	117.8	57.2	15.2	37.1	239.1	0	0	1	0	0	0	0	1	0	1	1	1	11	101	10.4	121	10	30.9	11	21	3.9	120	3.6	80	0.7	3.4	3.6	0.9	1	28	0
796	18676703	26163528	39193844	58	0	0	2	91.3	119.2	62.1	15.1	36.5	259.5	0	1	0	0	0	0	0	0	0	0	0	0	2	47	8.8	328	5.6	26.2	13	9	0.8	125	3.7	89	2.3	2.7	3.3	0.8	1	28	0
797	18676703	27108547	33270035	68	1	0	2	63.3	108.7	50.3	13.5	36.7	214.8	0	1	1	0	0	1	0	0	0	1	1	0	7	54	8.3	143	5.5	25.7	11	15	2.8	130	3	88	0.6	2	4.4	0.5	0	28	0
798	18676703	27609477	31010492	59	0	0	2	109.9	132.7	67.3	21	37.1	322	0	1	1	0	0	0	0	0	0	1	0	0	4	55	9	389	13.7	27.5	12	23	1.1	130	3.5	89	1	4.7	4.4	1.1	1	28	0
799	18676703	28422461	37771661	63	0	0	2	80.2	143.3	81.3	15.7	36.5	258	0	1	0	0	0	1	0	0	0	1	1	0	4	57	12.4	583	9.9	39.8	14	35	3	123	3.4	84	1.7	3	3	1	1	28	0
800	18701393	29425655	33770914	62	0	1	1	79.1	140.9	79.5	18.6	36.8	165.9	0	1	0	0	0	0	0	0	0	1	1	0	2	32	12.3	211	10.3	37.1	12	11	0.6	136	4.1	98	0.3	1.6	4.3	0.4	0	28	0
801	18702117	28244091	34474917	72	1	0	2	80	148.1	90.1	18.3	36.5	218.3	0	1	0	0	0	0	0	1	0	1	0	0	5	59	12.6	144	7.3	39	13	7	0.7	141	3.2	103	0.6	2.8	4.2	0.7	0	28	0
802	18702117	28979575	33219786	73	1	0	2	83.4	141.4	91.9	13.5	36.7	269.5	0	1	0	0	0	0	0	0	0	1	0	0	6	92	11.6	196	8.3	38.7	16	17	0.8	160	2.9	114	1.6	2.3	4.9	0.5	0	28	0
803	18724450	20889603	32159208	32	0	0	2	88.7	111.3	68.5	18.2	37	270.2	0	1	1	0	0	0	0	0	0	0	0	0	2	29	14.8	231	9.6	47.4	18	19	0.9	143	3.5	93	1.1	1.5	4.8	0.3	0	28	0
804	18753230	28245949	37329556	20	0	0	1	94.8	110.4	60.6	17.9	36.6	206.4	0	0	0	0	0	0	0	0	0	0	0	0	2	48	9.7	270	15.3	31.9	6	10	0.8	132	4	96	0.8	0.8	3.6	0.2	0	28	0
805	18825410	23666727	30450669	61	0	1	2	102	155	76.5	40.8	37.3	256.4	0	0	0	0	0	0	1	0	0	1	1	1	6	56	8.7	228	11.9	25.8	13	60	4.9	137	3.6	96	0.4	1.4	3	0.5	0	28	0
806	18925772	20906073	30006067	30	0	1	1	93.8	131.8	68.5	15.3	37.1	242.1	0	1	0	0	0	0	0	0	0	0	0	0	2	33	11.2	225	7.3	33.1	10	11	0.7	126	3.3	88	1.8	1.3	3.4	0.4	0	28	0
807	18970129	23328809	36488077	95	1	0	1	72	112.8	58.6	23.3	36.5	194.6	0	0	0	0	0	1	1	1	0	1	1	0	5	65	12.3	197	9.4	38.6	14	45	1.7	137	3.8	94	0.3	4.5	3.1	1.5	1	28	0
808	18993601	21033822	34973588	30	0	0	1	82.8	93.5	59.7	18.5	36.8	148.1	0	1	0	0	0	0	0	0	0	0	0	0	1	30	10.7	213	6.4	31.6	8	3	0.2	133	2.4	105	2.8	1	3.1	0.3	0	28	0
809	19021654	24581251	36683578	71	1	0	1	96	124	49.5	15.3	38.3	241.2	0	1	0	0	0	1	1	1	0	0	0	1	2	45	7.6	351	10.8	25.5	25	31	1.6	140	4	103	2.2	0.8	3.2	0.3	0	28	0
810	19045146	27000294	30813222	27	0	0	1	79.8	123.5	71.2	15.9	36.8	167.6	0	1	0	0	0	0	0	0	0	0	0	0	1	27	10.2	259	11.1	30	9	3	0.5	132	3.5	104	1	1.2	2.7	0.4	0	28	0
811	19066933	22876016	32595093	36	0	1	3	93.9	136.2	76.9	19.2	37	191.2	0	1	0	0	0	0	0	0	0	0	0	0	2	32	10.9	90	10.9	31.8	20	12	0.9	129	4	98	0.9	1.2	2.6	0.5	0	28	0
812	19069675	28691940	37918277	26	0	0	1	80.6	109.9	71.3	12.3	36.5	167.9	0	0	1	0	0	0	0	0	0	0	0	0	0	39	12.6	324	5.8	39	19	8	0.6	129	4.2	90	1.7	5.1	3.4	1.5	1	28	0
813	19166079	26818612	37952707	46	0	1	1	79.2	140.8	79.2	19.3	36.5	237.2	0	1	0	0	0	0	0	0	0	0	0	0	1	27	12	125	7.1	34.7	7	8	0.5	133	3.1	104	0.8	0.9	3.9	0.2	0	28	0
814	19202022	28820980	38436636	74	1	0	1	96.9	137.2	42.8	22	37.1	183.2	0	0	0	0	0	0	1	1	1	1	0	1	4	64	7.5	445	29.9	28.1	12	35	1.2	131	4.5	104	2.7	4.5	2.5	1.8	1	28	0
815	19222834	25154258	36889276	65	1	1	3	91.7	153.2	99	28.7	36.6	361.7	0	1	1	0	0	0	0	0	1	1	1	0	6	73	16.3	141	6.8	52	11	101	3.7	133	4.2	78	0.4	2.7	4.5	0.6	0	28	0
816	19245983	25068502	32846016	63	0	0	1	100.4	158.1	80.4	19.6	37.5	166.7	0	1	0	0	0	0	0	0	0	1	0	0	2	44	12.2	205	13.8	37.4	21	12	0.9	144	3.4	102	1.7	2.3	4.5	0.5	0	28	0
817	19270543	21315786	37099881	49	0	0	1	82.7	111.9	56.6	19	36.2	426.2	0	1	1	1	0	0	0	1	0	0	0	1	9	55	9	288	7.9	29.2	8	44	1.9	132	3.3	104	0.8	3	3	1	1	28	0
818	19270543	21685746	30606202	55	0	0	1	82.5	105	61.2	20	37.7	323.5	0	1	0	0	0	0	0	0	0	1	1	0	8	55	8.5	137	6.3	25.9	17	33	1.5	131	3.9	99	1.8	1	2.9	0.3	0	28	0
819	19352308	25903970	35981278	77	1	0	2	71.5	121.8	59.2	18.4	36.8	278.4	0	1	0	0	0	1	0	0	0	1	1	0	7	68	13.3	211	7.3	44.2	19	16	0.9	144	3.4	99	0.9	3.3	4.5	0.7	0	28	0
820	19486706	23710075	32664140	25	0	0	1	83.6	109.1	69.9	18.8	36.9	176.6	0	1	0	0	0	0	0	0	0	0	0	0	3	30	16.2	374	13.1	49.3	3	2	0.5	127	3.5	91	2.8	2.6	5.8	0.4	0	28	0
821	19552895	26030404	39625326	71	1	0	1	89.9	119.7	58.7	22.6	37.4	233.3	0	1	0	0	0	1	0	1	0	1	0	0	2	45	11.1	403	16.5	32.7	18	7	0.5	127	3.8	86	2.3	1.1	3	0.4	0	28	0
822	19622824	22701354	33040072	85	1	1	2	101.5	114.2	72.4	16.8	36.7	138.1	0	0	0	0	0	1	0	1	0	1	1	0	7	48	9.5	172	11.2	29.9	9	100	4	138	4.5	103	1.1	4.1	3.5	1.2	1	21	1
823	19635358	28920644	34715017	23	0	0	3	106.1	103.8	68.4	19.2	36.8	175.7	0	1	0	0	0	0	0	0	0	0	0	0	1	37	11.2	395	18.2	34.4	3	16	0.7	128	4.4	89	3.1	0.8	5	0.2	0	28	0
824	19662450	25002616	33346919	34	0	0	2	101.6	92.7	56.3	19.2	37.1	198.4	0	1	0	0	0	0	0	0	0	0	0	1	1	41	8.1	337	17.4	24.8	17	5	0.6	133	3.1	97	1.7	1.1	2.7	0.4	0	28	0
825	19696461	20819325	30860406	71	1	0	3	77.5	111.3	31	24.4	37.7	382	0	1	1	1	0	1	0	1	0	1	0	1	13	81	5.9	121	6	19	11	29	2.2	137	3.1	101	0.5	9.4	1.7	5.5	1	6	1
826	19753469	24380446	34603150	22	0	0	1	84.6	113.7	64.9	17.6	36.7	324	0	1	1	0	0	0	0	0	0	0	0	0	1	29	12	310	7	32.9	7	3	0.6	130	2.9	100	2.4	0.7	3.4	0.2	0	28	0
827	19853875	27076018	37068338	32	0	0	1	98.6	117.7	86	18.9	36.7	159.8	0	1	0	0	0	0	0	0	0	0	0	0	0	22	10.4	246	9.3	31.3	12	8	0.6	130	4	96	1	1.2	3.8	0.3	0	28	0
828	19898828	22869649	38164378	31	0	1	3	85.5	123.6	59.8	21.2	36.9	225.7	0	1	0	0	0	0	0	0	0	0	0	0	1	24	13.8	190	7.6	40.2	7	6	0.7	136	3.3	106	1.2	0.9	4.4	0.2	0	28	0
829	19907884	24656986	38383687	44	0	0	1	73.6	125.7	71.4	16.4	36.6	144.1	0	1	1	0	0	0	0	0	0	1	0	0	1	36	10.5	274	17.2	32.9	14	4	0.5	137	3.4	96	2.1	1.6	5.2	0.3	0	28	0
830	19907884	25339336	36138591	40	0	0	1	105	156.6	93.3	17.2	36.7	178.8	0	1	0	0	0	0	0	0	0	1	0	0	2	56	8.9	520	34	31.1	8	10	0.6	140	3.4	101	1.7	1.6	4.9	0.3	0	28	0
831	19907884	26424266	32770235	46	0	0	1	92.5	113.2	72	17.3	37.4	181.7	0	1	1	0	0	0	0	0	0	1	0	1	2	60	10.7	326	38.4	31.1	20	5	0.4	128	3.2	78	0.5	2	2.4	0.8	1	28	0
832	19907884	27040391	37038532	43	0	0	1	80.8	110.7	72	16	36.6	263.2	0	1	0	0	0	0	0	0	0	1	0	0	1	37	14.3	309	17.7	40.2	28	12	0.5	137	3	94	4.9	1.8	4.9	0.4	0	28	0
833	19991387	26900622	39349930	63	0	1	3	74.7	134.4	73.3	20	36.8	218.3	0	1	0	0	0	0	0	0	0	1	0	0	1	33	8.4	311	5.9	28.7	11	10	0.3	131	3.7	94	1	7.1	3.9	1.8	1	28	0
834	19299449	28818861	39540452	71	1	0	1	65.8	125.6	46.7	18.8	36.6	202.2	0	1	1	0	0	0	0	1	1	0	1	0	9	85	7.7	319	12	25.1	7	34	1.1	135	4.3	95	0.7	3.4	3.1	1.1	1	28	0
835	19357840	21253784	35391212	57	0	0	1	74.5	132.1	70.5	15.3	36.7	330.9	0	1	0	0	0	1	0	0	0	1	1	0	4	52	9	378	13.8	27	16	51	2.1	133	4.5	98	0.2	1.2	2.3	0.5	0	28	0
836	19420214	22995802	32612469	38	0	1	1	116.1	96.2	62.5	16.2	36.8	196.3	0	1	1	0	0	0	0	0	0	0	0	0	3	57	7.3	277	29.2	22	11	10	0.5	139	3.2	100	2.6	1	2.9	0.3	0	28	0
837	19523386	20053996	32939862	83	1	0	1	94.6	96.3	45.8	18.8	36.8	150.3	0	1	1	0	0	0	1	0	0	0	0	1	3	58	6.6	238	7	22	15	15	0.9	139	3.4	107	1	2.4	2.5	1	1	28	0
838	19534845	21871919	39913738	50	0	1	1	109.6	128.6	85	27.1	36.6	351.4	0	1	0	0	0	0	0	1	0	1	0	0	5	57	13.6	169	17.1	37.5	6	33	1.4	126	2.5	83	2	2.3	3.5	0.7	0	28	0
839	19668002	23359491	32242650	62	0	1	1	90.4	111	68.7	19.1	36.9	248.7	0	1	0	0	0	0	0	0	0	0	0	1	1	45	13.2	228	8.5	40.3	19	21	0.6	133	3.7	88	1.9	2.5	2.7	0.9	1	28	0
840	19702069	24240679	34209655	53	0	1	1	78.7	114.1	64.6	16.6	37	200	0	1	0	0	0	0	0	0	0	0	0	0	1	34	13.5	133	7.7	39.3	9	14	0.8	137	3.7	96	1.1	1.7	4.5	0.4	0	28	0
841	19714173	24019764	39318585	33	0	0	1	102	104.2	63.9	17.7	37	152.3	0	1	1	0	0	0	0	0	0	0	0	0	1	46	9.3	221	7.6	29.6	7	3	0.4	135	3.2	104	1.7	0.6	4.2	0.1	0	28	0
842	19714547	25371645	30012243	33	0	1	2	95.7	117	58.6	20	37.8	264.9	0	1	1	0	0	0	0	0	0	1	1	1	5	66	7.2	182	24.9	20.5	12	84	7.8	125	2.7	92	1	1.1	3.2	0.3	0	28	0
843	19716258	25187971	39364425	43	0	1	1	64.3	105.6	51.7	14.4	36.2	200.5	1	1	0	0	0	0	0	0	0	0	0	0	4	49	12	141	5.4	35.8	17	15	0.9	132	3.7	90	1.4	1.1	3.7	0.3	0	28	0
844	19785715	22312433	36427243	71	1	1	1	60.7	124.4	54.2	17	35.6	164.1	0	0	0	0	0	0	0	0	0	1	1	0	4	57	8.9	290	6.3	27.8	11	59	1.3	125	3.8	98	0.7	1.5	3.6	0.4	0	28	0
845	19785715	25053699	37295883	73	1	1	1	74.5	139.9	49.5	14.2	36.7	156.4	0	1	1	0	0	0	0	0	0	1	1	0	5	52	11.9	200	7.2	34.6	14	70	3.3	136	3.9	91	0.5	2.6	4.4	0.6	0	15	1
846	19791060	27984084	36212649	54	0	1	1	60.9	115.5	70.5	16.6	36.2	198.9	1	1	1	0	0	0	1	0	1	1	0	0	5	58	7.5	193	8.3	21.7	13	13	1.3	144	2.6	108	0.7	3.9	3.7	1.1	1	28	0
847	19874138	20315572	31087351	39	0	1	2	91.4	137.6	88.4	17.6	36.9	203.8	1	1	0	0	0	0	0	0	0	0	0	0	0	30	9.7	303	6	31.4	21	6	0.3	136	3.7	94	2	3.2	4.5	0.7	0	28	0
848	19935090	20730695	32428142	35	0	0	3	106.3	159.2	84.4	19.3	36.8	211.3	0	1	0	0	0	0	0	0	0	1	1	0	4	45	9.4	326	12.3	29.1	10	67	4.5	141	3.9	105	0.7	2.3	4	0.6	0	28	0
849	19935090	29758053	35416782	36	0	0	3	101.6	159.4	86.4	18.6	37.3	256.4	0	1	1	0	0	0	0	0	0	1	1	0	4	43	8.7	254	8.6	27.4	14	52	4.2	138	3.6	105	0.9	2.5	3.5	0.7	0	28	0
850	19989302	21980453	34725536	63	0	1	1	77.2	143.2	66.6	15.2	36.8	169.1	0	1	0	0	0	0	0	0	0	1	0	0	1	27	12.7	186	9.9	38.2	9	10	0.9	139	3.8	106	0.7	1.3	3.8	0.3	0	28	0
851	19999828	25744818	36075953	48	0	0	1	100.4	105.5	74.4	15	36.8	231.6	0	1	1	0	0	0	1	0	0	1	0	0	1	26	11.5	368	13.1	36.8	14	10	0.6	132	3.7	104	0.6	1.5	2.8	0.5	0	28	0
852	19904083	21331630	31935542	21	0	0	1	103.4	120.4	73.3	21.3	37.1	172.5	0	1	0	0	0	0	0	0	0	0	0	0	1	28	13.7	415	6.4	42.1	6	3	0.6	134	3.7	91	2.8	1.3	3.6	0.4	0	28	0
853	19930554	27630195	30516447	36	0	0	2	102	130.6	79.5	14.9	37.2	152.8	0	1	0	0	0	0	0	0	0	1	0	0	1	39	9.9	209	10.7	28.9	18	14	0.7	138	3.6	104	1	1.6	4.3	0.4	0	28	0
