# Supplementary material for: Association between the lactate-to-albumin ratio and 28-day all-cause mortality in diabetic ketoacidosis patients: A retrospective cohort study utilizing the MIMIC-IV database
Source: PLoS One. 2026 Mar 12;21(3):e0344767. doi: 10.1371/journal.pone.0344767 (PMC12981510; doi:10.1371/journal.pone.0344767)
Supplement: S3 File — (CSV) [file pone.0344767.s004.csv]

	subject_id	hadm_id	stay_id	SBP	DBP	Temperature	Glucose	Hemoglobin	Platelets	WBC	Hematocrit	Bicarbonate	BUN	Serum_creatinine	Sodium	Potassium	Chloride	Lymphocytes	Lactate	Albumin
1	10041218	26927887	39737670	110.1	77.6	36.8	170.6	16.8	333	9.8	49.8	7	5	0.8	134	3.7	100	1.7	0.9	4.4
2	10126201	20376756	30033055	92.1	69.1	38.5	452.6	12.1	277	18.5	36.7	12	16	1.4	135	4.9	102	2.1	2.2	4.2
3	10127480	20035879	30472744	167.5	105.3	37.2	169.5	8.6	223	12.9	24.9	15	48	4.5	129	3.4	89	1	2	3.8
4	10127480	22330699	34144791	107.6	69.7	37.2	209	11.7	247	6.2	34.7	6	3	0.5	133	3.2	107	2.2	1.4	3.3
5	10128878	22180783	37360044	118.4	82	37.5	257.6	9.8	125	4.6	29.6	20	4	0.6	131	2.9	93	1.3	0.8	3
6	10148126	23624894	38730675	122.5	69.1	36.5	170	9.2	240	6.6	26.1	18	5	0.5	140	2.9	101	0.5	1.1	2.5
7	10190445	27005502	32713797	128.7	80.9	37.7	107.9	10.4	111	13.6	30.9	18	12	1.4	140	3.8	108	1.1	1.4	2.8
8	10267773	28612092	30477546	142.4	88.3	36.8	164.7	11.3	234	13.4	33	16	3	0.8	131	3	97	0.6	2.8	3.9
9	10272054	27631811	37940345	103.3	43.7	36.9	244.6	9.4	176	13	27.1	13	34	1.2	128	4.4	86	2	3.5	4
10	10372217	26566510	31231068	117.6	76	36.5	218.1	13.4	182	12	40.8	4	22	1	133	3.6	101	0.7	1.7	4.6
11	10376033	22445346	36079555	108.4	70.7	37	212.7	11.5	181	9.3	33.6	11	11	0.6	132	3.6	97	0.5	1.1	3.3
12	10427288	29913889	35368304	108.8	46.7	36.3	192.1	7.2	299	6.3	22.9	13	49	2.6	133	3.2	107	1.9	1.4	2.1
13	10725079	26721022	30137988	103.3	53.1	37	305.6	10.7	432	15.5	29	20	38	1.2	129	2.8	92	2.7	2.8	2.5
14	10758368	22655936	33373605	128.7	65.5	37.2	195.2	14.4	277	11.4	42.5	20	13	0.7	116	3.6	73	1	3.2	4.2
15	10879223	22127548	36244236	117.5	80.3	35.7	421.7	7.1	71	4.1	23.1	8	11	1.1	139	3.6	96	2.3	27	1.4
16	10908761	21280759	32408692	123.4	61.9	36.5	171.7	10.6	335	13.2	34.3	9	12	0.8	136	3.5	96	0.7	2.4	2.2
17	10912213	27726034	35820317	147.9	73.5	36.7	183.7	12.4	267	13.2	36.6	18	11	0.6	129	3.5	88	1.5	4	4.5
18	10921049	26043124	32498311	106.7	57.8	34.6	346.2	8.8	112	5.3	29.3	6	58	8.9	129	4.1	85	1.7	5.3	3.3
19	10921049	26528195	33694481	113.5	57.1	37.3	225.9	6.5	307	13.6	19.6	20	43	6.6	131	4.1	88	1.1	2.3	3.2
20	10948115	28748915	32686693	105	52.2	37.2	233.6	10	61	15.4	29	5	13	0.6	134	2.1	106	2.4	0.7	3
21	11051753	24055954	30917963	102.9	58.5	36.8	218.7	12	284	12.2	33.3	9	7	0.5	133	3.5	96	1.3	1.1	4.7
22	11078662	20536035	32887019	113.8	76.6	36.8	209.5	10.9	184	8.3	38.9	17	13	0.7	157	3.1	109	2.5	2.8	4.3
23	11113612	29267346	32339652	124.6	80.3	37.3	201.2	8.3	215	13.5	26.5	7	25	1.2	126	3.8	91	0.6	3.3	2.6
24	11173335	28603681	35948668	124.8	57.5	37.6	156	7.9	442	7.7	25.7	17	25	1.3	133	3.6	96	0.4	0.8	2.4
25	11213546	26189768	34033580	125.8	51.3	37.1	233.2	8.7	255	4.8	26.9	10	43	1.1	129	3.6	93	0.4	3.4	2.7
26	10010888	20162667	33318955	127	80.7	37.1	187.3	12.6	36	5.3	34.1	5	42	1.8	131	3.1	99	0.8	1.3	3.1
27	10051872	21380555	39219465	135	66.2	37	206	13.1	149	13.2	40.1	7	21	0.9	137	2.8	111	1.2	2.5	1.8
28	10054716	25339060	33668354	111.5	56	38.1	190.3	9.8	126	16.5	30.9	20	65	3.4	142	4.3	109	1.2	1.3	3.6
29	10069992	28478673	32603460	103.6	58.7	37.5	168.6	8.3	55	8.9	24.1	13	19	0.6	128	2.7	93	0.8	4.6	3.2
30	10099032	24194487	38213665	140.7	64.9	36.3	297.7	8.8	176	6.3	25.5	6	43	5.7	128	3.2	88	0.9	4.8	3.4
31	10123949	20875376	30129595	122.5	64.3	36.7	202.4	8.3	302	7.1	26.4	12	8	1.9	133	3.5	88	2.2	1.4	3.9
32	10123949	24460648	35459203	143.3	89.2	36.7	182.8	8	247	4.1	24.9	10	131	17.6	127	3.9	89	1.6	2	2.8
33	10123949	25322219	30752201	118.4	62.4	36.7	169.2	8.3	357	7	26.9	18	33	5.8	136	4.3	91	1.7	2.4	3.4
34	10123949	27984535	31578020	124.1	72.5	36.7	163.9	7.9	285	8	25.3	13	16	2.7	136	4.3	89	1.9	1	3.8
35	10152414	27578173	34547307	105.3	63.2	36.3	366.5	9.1	392	18.1	27.2	19	39	2	126	4.5	92	1.5	3.3	2.5
36	10153439	22115349	38986741	123.1	65.9	37.9	207.1	10.4	113	13.5	31.3	17	18	1.7	132	3.6	92	0.9	2.8	2.6
37	10172475	29252921	33524308	103.2	66.8	36.8	245.9	11.2	281	8	31.4	17	14	0.6	127	3.3	85	1.8	0.9	4.3
38	10195266	20135463	36574549	133.5	71	37	187.9	10.9	332	11.6	33.7	7	8	0.6	138	3.9	98	1.2	1.6	4.2
39	10227155	25502094	38461758	145.7	77.4	37	311.8	12.3	221	10.5	38.5	23	30	7.7	133	4.5	86	1.3	3.9	4.5
40	10239527	21190092	33338367	100	63.8	36.7	165.3	9.8	353	12.4	29.7	16	27	1.2	128	4.3	89	1.8	3.8	3.1
41	10380904	20457230	39653357	105.8	61	36.8	215.8	6.9	233	18.8	20.8	9	12	0.5	130	3.1	105	0.8	2	2.1
42	10411149	26400739	38175848	122.7	65.5	36.8	236.9	9.6	324	17.1	27.9	16	22	1.8	127	4.5	95	2.2	5.5	4.4
43	10447197	24576471	37504340	159.1	81.5	36.9	185.5	10.7	118	7.9	33.4	19	9	0.5	141	3.1	105	1.3	1.4	3.1
44	10582352	28843064	30375467	124.9	53.9	37.2	171.7	7.5	203	8.9	23	15	110	11.6	129	4.1	86	1	1.1	2.8
45	10599327	22740044	37700211	104	61.2	36.9	299.1	7.6	219	14.5	27.5	18	69	1.7	156	3.7	112	1.2	2.2	3.4
46	10716966	20650882	33732015	106.7	51.1	37	230.8	16.3	464	19.6	48.6	6	15	0.9	138	3.9	105	0.9	2.2	3.7
47	10717732	28230313	31204540	118.3	51.9	37.5	199.6	6.1	245	23.3	18.7	18	64	8.3	135	3.3	95	0.7	2.6	3.3
48	10717732	29250995	38753669	144.8	63.7	36.3	162.9	5.8	218	15.3	17.3	18	82	7.8	138	3.5	100	1	1.1	3.2
49	10740162	29876293	32889501	115.2	54.6	37.3	211.3	8.4	323	9.9	26.5	7	28	1.2	132	4	101	1.4	3.1	1.6
50	10743055	27986134	31582155	104.6	63.1	36.6	364.7	9.6	187	16.7	28.1	6	31	1.6	145	3.1	105	5.2	6.7	3.1
51	10743055	28768279	38517992	131.3	79.9	36.7	159.4	11.2	224	15.6	34.9	13	11	0.9	130	4.1	91	4.1	1.4	3.5
52	10747063	29191278	34209294	140.8	69	36.8	174.9	12	232	9.1	37.3	8	13	0.6	138	3.6	108	1	1.1	3.1
53	10798867	24417600	38880704	107.1	75.7	36.7	200.9	9.5	197	2.8	29.2	19	6	0.8	131	3.3	89	1	2.4	2.8
54	10798867	25737074	39397222	111.4	80.5	36.8	197.5	11.3	216	3.1	34.6	11	11	1.1	131	3.7	93	1.1	1.4	3.9
55	10817208	25287254	33462191	118.8	42.5	37.2	240.6	12.8	210	6.6	37.6	16	17	1.1	134	4.1	97	0.5	3.1	3
56	10883766	29377177	31165541	92.9	56.8	36.6	204.8	13	172	15.7	38.1	13	10	0.5	134	3.1	107	1.9	1.8	2.7
57	10887653	27225287	30609093	122.2	41.1	37	308.6	9.3	159	14.7	28.4	22	33	2	130	3.7	86	0.9	4.5	3.4
58	10969437	27399902	32371371	108.2	75.9	36.6	179.8	11.7	266	7.1	36.7	8	9	0.6	128	3.9	94	0.6	1.4	4.3
59	11027557	25756242	30315276	110.5	67.4	37	199.2	8.7	154	5.1	24.1	30	6	0.5	127	2.3	84	1.5	1.5	3.1
60	11067197	28654175	33799917	165.9	103.1	36.6	166.2	13.3	240	10.7	39.8	24	39	10.3	130	5	89	1.9	1.6	5.5
61	11103897	22424650	36954934	123.1	58.6	37	207.9	9.8	301	10.9	29	4	2	0.4	132	3.2	101	2.3	1.1	3.3
62	11166681	29877040	38192611	128.3	57.2	37	208	12.4	241	11.5	36.2	18	18	1	135	3.3	97	0.3	1.1	4.1
63	11269805	20609051	36588942	119.2	69	38.3	276.6	7.3	321	12.2	24.2	13	7	0.5	140	3.1	115	1.5	0.9	2.3
64	11389314	23262117	30344063	130.9	75.4	36.7	223.1	10.4	271	10.2	31.2	13	32	2.2	127	3.3	99	1.9	1.1	4.6
65	11389314	23545916	38305330	124.8	71.2	36.5	239.1	10.1	312	15.4	29.5	15	88	1.8	129	2.7	90	1.8	1.5	3.6
66	11389314	27491738	31873659	151.7	80.7	36.8	265.7	8.5	158	8.8	25.7	24	21	2.2	124	3.1	76	1.5	1.8	3.9
67	11389314	29633766	36327938	116.8	58.7	36.7	215	8.4	208	4.5	25.1	20	52	2.8	131	3	77	0.8	0.9	3
68	11441519	20529077	36566435	108.5	53.7	36.7	171.8	6.2	85	7.2	19	18	45	1.1	126	4.3	88	0.4	3.5	2.5
69	11474021	21946612	36467616	132.8	71.5	37.8	227.8	12.5	210	17.4	38.5	17	10	0.6	140	2.9	101	1.5	9.5	4.6
70	11480283	23400610	30986359	110.6	45.6	37.9	231.9	8.9	80	2	24.8	16	21	0.6	128	3.5	86	0.8	2.9	3.7
71	11542052	26997953	37320962	117.7	63	37	164	11	241	21.9	35.7	19	15	1.3	136	3.3	93	2.3	1.9	3.3
72	10015860	25085565	32496174	117.6	66.3	37.4	257.5	9.2	291	15.1	26.5	21	16	0.7	129	4.2	90	1.2	1.1	3.6
73	10023239	21759936	35024147	104.2	51.9	36.8	208.2	10.6	205	12	31.5	5	11	0.8	126	3.4	96	0.8	2.7	3.6
74	10030753	24506973	30109052	127.2	55.4	37.1	335.1	7.5	197	1	21.9	12	49	2.3	122	4	88	0.4	2.1	2.2
75	10037928	24656677	39804682	130.5	66.9	37.1	253	13.9	267	12.7	42.7	18	14	1.1	134	4.3	91	1.2	2	4
76	10080524	26664577	30721853	104.6	60.7	36.8	149.8	11.4	273	10.1	35.2	12	7	0.8	132	4	97	0.7	4.6	2.9
77	10104762	26359101	32449724	97.1	61.3	37.2	274.4	10	218	14.9	31.3	4	21	1.1	131	4	92	2.5	1.7	3.3
78	10207365	25311721	30015770	100.9	65.1	36.7	168.8	12	31	5.3	34.8	18	21	1.5	134	3.7	100	0.3	2.8	3.2
79	10209608	24841722	32632141	148	54.7	36.9	233.3	8.7	125	13.7	26.3	12	48	2.6	126	3.7	89	0.5	1.2	4
80	10231645	27237512	38046010	134.6	66.4	37.7	224.4	9.5	102	9.6	27.1	8	10	0.5	131	3.6	101	1.1	1.9	3.3
81	10234309	24581310	37157163	137.3	83.4	36.8	197.1	15.1	393	26.4	45.7	4	14	0.7	121	3.8	81	2.1	2.2	4.2
82	10236009	24567058	36082123	162.9	105.3	36.6	222.4	12.1	144	12.2	37.3	2	8	0.7	132	3.7	87	1	2	3.7
83	10315300	22295114	33769962	97.9	58.5	36.6	313.1	11	257	25.6	30.5	8	13	1.3	130	4	93	0.8	3.7	3.3
84	10315300	24561473	36537793	119.3	61.8	37.9	254.5	9.7	245	11.6	26.2	15	17	0.9	130	4	101	0.5	3.8	3.1
85	10315300	25568908	38009743	102.8	53.3	36.7	191.9	13.5	406	26	42.6	8	13	1.1	134	3.9	104	2.7	6.5	4.3
86	10316898	20812591	35505901	89.7	61.1	36.5	270.3	10.7	302	23.8	35.5	8	48	1.9	138	5.9	108	5	4.2	2.4
87	10350939	23429327	32617348	137.5	62.8	37.3	219.5	8.9	203	12.1	27.6	21	24	1.2	134	3.7	99	0.9	1.2	2
88	10369069	22094321	36779265	109.7	49.4	37.4	243.1	10.7	146	11.1	36	13	106	5.1	154	3.9	122	2.2	2.4	2.8
89	10411588	23766173	34773422	121.1	70.9	37.4	150.3	10.1	190	14.4	30.7	22	12	0.8	139	3.7	102	0.8	1.7	2.4
90	10418005	25388826	38854816	133.4	83.8	36.9	330.5	12.6	127	3.5	39.4	15	32	1.2	156	2.5	104	0.8	3.5	4.6
91	10568926	26893632	31092565	117.7	61.8	38.4	350.5	15.8	263	19.2	52	9	55	3.5	138	2.9	91	1.3	3.8	3.3
92	10664966	26553646	38379451	112.6	61.3	36.8	219.5	12.6	166	5.6	37.2	17	42	0.9	136	3.8	97	0.5	2.3	4.3
93	10685870	24659736	32652263	135.9	73	36.7	123.8	9	93	6.4	28.2	7	25	2.3	128	3.4	81	0.8	8	3.7
94	10688510	21683465	34223924	98.4	59.1	37.6	447.2	10.8	271	14.8	35	11	49	5.8	130	4	84	0.2	3	3.4
95	10754991	26500107	34155719	148.1	75.2	36.9	222.7	10.9	320	10.4	34.3	7	23	1.1	129	3.9	83	0.6	3.4	4.4
96	10754991	27898308	34608329	126.8	61.1	36.7	191.6	9.3	253	7.6	28.5	6	12	0.8	132	4.1	90	0.7	1.9	3.8
97	10772100	26028701	31430394	123.1	46.7	37.4	245.6	7.3	213	10.5	22.8	5	60	2.8	134	3.6	90	1.3	2.7	3.5
98	10809535	26521837	30301258	129	65	37.3	279.2	12.3	185	8.2	37.5	28	14	0.6	143	3.2	94	0.6	3.3	3.2
99	10815864	22386639	32777647	122.8	67.6	36.6	191.6	12.6	214	16.4	39.2	20	29	1	145	3.6	107	0.6	7.9	3
100	10899535	23586251	31002081	101.9	61.8	36.7	275.7	12.7	169	4.5	36	11	9	0.4	135	3.1	102	1.1	1.1	4.5
101	10954531	26193547	39342322	123	69.5	37.8	237.3	11.9	315	11.7	33	16	24	1.2	131	2.9	96	0.4	2.9	2.4
102	10991800	27959065	33238573	110.4	67.7	36.6	211.7	12.4	247	18.9	38.9	13	41	2.3	146	3.1	108	1.5	8	2.8
103	11036338	22508577	31442201	99	59.3	36.8	200.5	13.1	241	8.6	38.1	7	5	0.3	132	3	98	1.2	1.2	5.2
104	11036338	25854706	34902163	100.2	61.4	36.8	223.3	12.7	233	9.1	40	6	10	0.5	133	3.6	102	1.5	1.1	3.6
105	11098806	26488012	39191527	138.3	52.6	36.3	259.9	8.9	359	30.1	27.2	17	42	1.3	124	3.6	83	2	2.5	2
106	11135301	23552501	37228800	133.7	72.8	36.9	191.6	12.3	191	13.8	34.1	4	4	0.5	128	3.3	100	1.3	2.1	5.1
107	11159050	20779213	34464832	164.2	55	36.9	230.3	8.5	189	12.3	25.6	3	108	8.2	128	3.9	81	0.5	1.9	4.1
108	11161110	21495122	38550636	122.7	73.6	36.6	198.2	18	274	11.3	50.3	9	11	0.7	135	2.8	105	1.2	1.9	3.6
109	11186830	28509445	32587165	113.9	72.2	37.1	246.8	9.8	268	7.6	29.8	19	8	0.6	134	4	97	3.2	0.8	4
110	11200617	26800132	36128599	127.2	73.4	36.8	133.8	12.3	94	4.8	35.9	18	6	0.6	127	3.2	86	2.2	2.5	3.6
111	11265045	23132008	39303889	118	75.1	36.6	166.1	16.5	438	7.7	48.5	5	2	0.7	127	3.6	86	2.1	3.1	4.8
112	11308937	27088181	30596020	158.4	88	36.7	239.3	7.2	216	9	20.1	16	138	12.1	130	4.9	89	0.7	1.5	3.3
113	11333890	25214968	39556859	105.3	66.1	36.8	155.3	10.7	169	5.9	31	8	1	0.5	132	3.1	102	1.8	0.8	3.1
114	11569093	26359683	30172516	129.3	79	36.6	236	10.1	495	11.9	34.4	16	7	0.4	130	3.5	92	1	3.7	2.3
115	11601011	28427853	39438453	110.1	72.5	36.8	211.8	12.1	224	8.5	36.6	16	8	0.6	131	3.3	94	2.2	3.6	3.7
116	11628638	27060808	37633566	133.5	60.6	36.7	160.2	9.6	121	7.4	29.1	8	7	0.3	131	2.2	101	1.5	2	3.3
117	11664933	22104035	37317860	120.5	62.2	36.7	299	11.5	181	19	32.5	5	19	1.3	129	3.3	76	1	3.7	3.6
118	11673212	23388917	31439382	109.5	54.5	36.6	255.6	6.9	114	13.2	21	10	13	0.7	130	3.8	98	1.4	4.5	3.3
119	11676627	28261331	30165560	152	77.7	36.7	196.4	9.4	304	19.5	29.7	21	76	2.1	140	4.6	104	2.2	2.5	3.1
120	11679392	24266698	32563661	124.8	66.9	36.9	169.2	9.5	132	3.2	28.1	17	81	2.5	137	3.1	99	0.4	2.3	3
121	11775236	20134964	34429690	133.8	62.8	37.5	183.2	10.3	229	14.9	32.5	22	38	2	135	3.4	94	1.2	4.4	3.7
122	11817597	27691446	30958596	150.6	71.1	37	235.6	12.3	231	9.6	36.5	10	22	1	131	3.6	98	0.5	1.2	4.6
123	11843205	22540021	31413710	112.6	60.4	37	209.3	11.4	135	10.4	31.7	8	25	1	125	2.5	100	0.8	1.5	2.9
124	11876262	28740841	30112237	102.3	59.2	37	233.1	7.1	203	13.2	24.4	3	8	0.7	133	3.7	93	0.8	1	5.1
125	11878388	22002528	39599921	121.3	72	36.9	193.7	9.6	258	7.8	28.3	17	9	0.8	134	3.6	96	1.2	2.6	3.5
126	11987584	24027727	35057010	100.3	62.1	36.7	193	10.5	199	4.2	29.8	10	3	0.5	126	2.9	87	1.6	1.1	4.5
127	12019706	29822163	32302734	136.1	73	37.4	239	9.6	250	10.4	29.9	16	33	2.6	128	4	92	0.6	3.2	3.1
128	12077571	25093689	35283601	95.9	72.6	36.4	160.9	9.5	303	18.6	26.2	18	8	0.4	138	3	101	1.9	3.1	2.7
129	12134533	22360444	34539632	98.9	69.2	36.8	273.8	12.1	224	15.1	35.2	15	11	0.8	139	3	97	2.3	3.5	3.2
130	12136570	29992577	31780258	137	86.2	37.8	292	14.8	223	8.9	43.2	15	10	1.5	140	3.6	102	1.5	2.6	3.9
131	12198576	25061506	30204256	106	72.1	36.5	263	9.4	280	8.7	31.1	6	6	0.6	109	2.6	87	2.3	0.6	1.8
132	12223437	26563555	36374420	117.2	68.5	36.6	194.6	10.4	173	7.7	33	16	29	1.4	136	4.3	98	0.5	1.2	3
133	12239587	22268522	39349530	99.4	65.4	36.9	157.1	11	198	9.4	33.1	10	9	0.6	130	4.3	97	1.3	0.9	4
134	12274503	23302321	31478351	103	71.4	36.9	195.3	12.1	191	9.6	35.3	9	4	0.7	137	3.5	101	1.8	2	3.7
135	12299620	22896255	34479435	140.8	71.8	36.8	253.9	12	197	13.6	34.7	4	17	0.8	135	3.1	99	0.6	1.5	3.1
136	12300065	25108934	37129337	120.9	81.1	36.7	205.8	13.3	236	8.1	37.8	6	6	0.6	134	3	105	2	0.7	3.7
137	12387472	21508856	35660797	119.2	84.1	36.8	178.6	11.3	296	5.4	34.8	11	5	0.7	126	4.1	84	2	1.2	5.2
138	12387472	22468513	35376041	121.6	76.2	37.1	267.3	8.6	366	17.5	27.2	3	13	0.7	126	3.7	88	1.8	4.7	3.6
139	12387472	27899875	32224566	137.8	93.7	37	160.2	9.4	211	13.1	31.1	6	8	0.6	132	3.5	97	1.1	0.7	4.2
140	12423218	24601401	31990076	127.4	73.5	37.2	222	13.4	243	18.1	40.7	7	14	0.9	123	3.8	76	3.1	1.5	4
141	12500393	22476125	31607508	128	58.3	37.2	152.2	7.5	253	6.9	23.6	18	72	4	134	4	93	0.5	1.9	3
142	12604038	26390813	34317327	105	69.8	36.4	287.9	7.4	172	18.9	22.6	15	47	1.3	137	3.9	98	8.3	2.9	4
143	12707707	21007934	37435488	144.5	84.3	37	179.7	14.7	150	13.7	44.4	3	5	0.7	129	3.4	87	0.4	1.3	5.2
144	12712474	27914125	34681462	149.1	93.3	36.8	259.4	6.4	125	7.6	20.8	19	49	1.5	137	3.1	96	0.8	4.4	3.1
145	12788091	27580197	36066057	121	44.1	37.7	275.7	10	131	21.1	32.8	21	49	2.4	139	4	107	1.3	3.1	3.2
146	11305846	24631041	38791508	120.6	66.7	36.9	206.3	11.9	175	12.9	36.4	18	68	3.7	134	3.7	101	1.4	2.4	3
147	11306818	23614740	31826009	151.9	72.1	36.8	263.6	10.7	203	10.5	34.4	20	35	1.8	132	3.6	93	0.9	4.7	2.8
148	11366981	24891508	37248236	123.5	80.8	36.8	163.6	10.8	287	12.9	31.5	4	12	1	130	4	87	1.2	3.8	4.9
149	11428223	22471413	30451318	98.5	60.5	37.8	212	9.6	47	2.9	29	10	24	2.4	134	2.9	94	0.1	7.4	2.9
150	11452660	22189438	31286795	141.1	81.2	37.1	209.4	14.7	268	12.6	43.3	4	16	1.2	129	3.8	91	1.6	3.2	5.6
151	11581298	21797373	38021541	117.8	59.5	36.3	241	9.4	117	11.4	32	23	83	1.7	153	3.7	118	2.5	1.8	3.2
152	11592543	29822495	34621846	117.8	45.1	37.4	246.9	11.2	155	7.9	34.6	17	26	1	136	3.7	100	0	4.8	2.1
153	11592968	25692931	37244481	93.9	58.3	37.9	218.2	6.8	91	11.5	23.4	12	54	1.3	145	3.5	119	0.6	3	2.5
154	11641642	21216871	39103890	121.2	74.1	31.9	458.5	10.2	237	12.3	33	7	26	2	136	2.9	95	3	12.8	3.3
155	11643115	20492519	39337962	95.1	65.6	36.3	223.6	12.7	202	8.9	37.6	15	21	0.7	132	3.5	98	0.6	1.9	3.5
156	11727052	25357716	37761327	96.1	69.1	36.6	532.9	14.2	199	23.1	43.4	8	16	1.3	132	4.3	97	1.7	4.7	2.3
157	11735642	20916027	32991657	103.6	59.2	36.4	187.4	11.2	180	3.1	36.4	12	13	0.9	126	3.6	83	0.6	3.3	4.9
158	11760205	27414574	33589710	114.8	72.6	36.6	161.4	11.1	145	4.7	34.5	23	1	0.6	137	3.5	91	2.4	4	2.2
159	11810758	20852798	34028838	123.4	65.6	36.8	248	14.4	204	17.6	43	4	10	0.5	102	3.3	101	2.2	2.9	4.4
160	11827675	25602083	35269272	148.3	78.4	36.5	161.7	11.2	247	16.3	33	16	18	1.3	124	3.3	83	0.8	2.6	5.2
161	11851243	29756779	32839318	110.9	65	37	236	8.1	121	8.9	25.3	8	36	1.4	125	3.2	89	0.8	8.9	2.8
162	11918408	21400352	38584152	143.2	72.7	36.7	186.1	9.5	255	9.5	29.1	22	15	1.9	137	3.8	93	2.4	1.2	3.8
163	11981179	29859074	32374149	106.4	50.4	37.4	196.7	7	103	13.3	21.8	11	61	4.5	131	4.5	101	1.4	1.8	1.7
164	12035353	22236349	31524439	120.9	56.4	36.8	250	10.8	262	13.8	33.8	15	16	0.6	141	3.3	102	0.7	1.2	3.7
165	12060087	24975504	31465485	107.2	58.1	36.5	454.1	12.4	168	7.3	37.3	5	46	1.2	125	3.3	77	0	4.3	3
166	12083843	22757339	34721123	122.8	66.8	36.7	204.4	10.5	331	12.4	31.7	4	28	1.2	138	4.4	99	1.2	1.5	3.6
167	12146307	22312024	38000855	112.1	63.7	37.7	236.6	9.7	196	12.9	29.4	18	13	0.9	119	4	81	0.3	1.3	2.5
168	12178108	23053801	39802379	117.3	58.8	37	203.3	9.9	277	20	28.3	5	16	0.9	133	3.1	98	4.2	1.4	3
169	12233133	26178609	32844515	96.7	49.4	37.1	247	12.6	226	8.6	38.9	10	21	0.9	145	3.7	110	0.6	1.3	3.3
170	12252107	20293015	32561418	106	61.5	36.5	207.3	10.9	149	15.4	34.4	18	35	5.8	127	4	90	0.5	3.7	3.1
171	12286304	29015654	32031732	147	86.9	36.7	239.3	13.8	225	8.1	40.6	11	7	0.7	135	3.5	99	1.6	1.6	4
172	12349286	22405133	34303636	126.4	60.8	36.8	214.3	11.8	265	22.6	35.3	19	19	0.8	130	3.4	99	2.8	1.7	2.2
173	12363358	23028829	34395938	115.9	65.5	36.5	233.8	6.8	255	10.9	22	11	69	3.2	127	5.3	89	1.4	5.3	3
174	12369914	27407567	32668553	143.9	86.2	36.9	214.3	13.1	275	16	40	5	7	0.9	122	2.8	84	1.8	2.8	4.9
175	12412151	28182075	31421059	107	68.7	36.7	169.3	11.4	219	11.4	33.4	12	12	0.9	133	3.9	101	4.3	0.7	3.5
176	12451517	21173459	34569596	114.3	65.2	36.9	510.6	7.7	167	15	25.3	16	58	4.2	119	3.9	84	1.4	1.8	1.8
177	12504496	21146531	33641076	167.3	57.9	37.4	269	7.4	99	3.9	23.1	10	93	4.1	145	4.6	115	0.8	1.4	3.2
178	12522208	23355965	38601678	166.2	65.5	36.9	157.8	8.6	272	8.7	27.8	7	15	2.7	124	4.9	99	0.5	2	3.7
179	12546830	26138353	34357583	130.5	76.2	36.9	254.4	12.2	143	4.5	40.1	20	41	1.3	144	3.6	112	0.6	2	3.7
180	12547294	24543403	38308131	127.6	77.3	36.5	172.3	15.1	346	10	41.3	16	11	0.6	134	3.8	98	2.2	1.4	4.8
181	12547294	25278998	32795283	110.8	72.6	36.6	147.1	13	219	5.8	37.1	21	8	0.5	128	3.1	89	2.3	3.5	3.3
182	12549276	21830087	33699213	155.3	76.4	36.9	207.3	11.7	188	9.1	37.2	12	29	0.9	142	4.2	94	1	1.7	3.5
183	12577190	22959021	34885021	132.3	76	36.8	201.1	12.2	189	11.7	35.7	11	20	1.1	123	4.4	80	0.9	2	3.6
184	12613322	20574076	33024432	134.1	60.7	37.7	251.3	10.2	259	17.1	30	16	25	1.6	143	3.5	108	1.8	2.6	3.1
185	12613322	29837277	35871382	115.3	67.3	38	170.1	10.1	319	12.3	32.3	16	8	0.6	137	3.4	99	1.3	1.6	4.4
186	12683111	22843326	32955880	155.6	98.1	36.6	229.5	10.7	301	6.1	32.5	11	58	12.1	125	3.7	82	0.9	2.1	3.8
187	12699157	24289490	36028029	90	66	36.8	173.2	9	41	13.9	27.6	17	15	1.1	132	4.2	95	0.7	4.8	3.9
188	12721477	22701677	34405651	119.2	65.8	36.8	244.5	12.7	208	18.2	36.8	8	34	1.5	126	3.8	83	0.5	1.8	2.7
189	12729030	27155836	32332992	158.5	85.9	37.4	158.7	10.4	107	11.4	31	12	27	0.9	150	3.4	107	0.4	1.4	3.1
190	12729362	25783945	31180001	137.5	74.6	36.5	205.6	15	154	7.1	45	16	16	0.8	134	3.2	93	0.8	5.1	4.6
191	12735744	26571796	31136595	129.9	71.7	37.2	179	13.7	242	15.4	39.5	11	19	1.1	143	3.7	103	1.4	1.3	4.5
192	12789108	24302134	30995190	124	83	37.4	174.6	10.7	182	6.6	30.9	5	5	0.5	134	3.4	100	1.4	1.6	4.4
193	12789108	24307428	36420167	115.6	75	36.9	218.2	12	140	9.1	34.1	2	11	0.8	120	3.8	82	1.3	1.1	5
194	12789108	26580035	36068322	116.8	74.4	36.7	251.8	8.9	244	11.4	25.6	5	13	0.8	120	4.2	74	2.5	1.7	5
195	12832775	25751252	31124673	125.8	83.1	36.7	163.3	10.3	195	8.8	31.8	23	15	0.8	138	3.5	105	2.3	0.8	3.4
196	12876981	23844435	36096174	87.3	53.9	36.8	192.5	13.4	257	6.8	35.8	6	6	0.4	134	3	105	2.2	1.5	2.8
197	12879244	25883368	31390871	120.5	65.2	37.3	196.6	10.1	149	11.3	29.9	24	14	0.9	133	3	91	0.5	1.2	4.1
198	12896928	23226785	35172040	120.1	71.9	36.7	232.6	11.9	181	12.5	35.7	6	16	0.7	120	3.9	77	2.2	1.4	3.9
199	12896928	26944476	33271288	114.2	75.2	36.7	232.6	11.9	171	13.3	35.8	5	14	0.8	130	3.5	106	2.1	1.4	3.9
200	12993146	28579208	32964078	124.7	58.9	37	189.8	8.5	116	7.4	27	12	23	1.6	139	3.1	97	1.5	6.2	3.2
201	12993962	23956079	31764229	139.1	77	36.8	222	5.5	248	6.9	16.9	14	86	2.3	131	3.6	96	0.7	1	3.5
202	13054568	27621524	35648596	118.5	62.7	36.9	218.7	12.5	250	17.9	38.6	7	9	0.7	136	3.8	103	1.4	1.2	3.6
203	13098601	23996524	32290321	157.5	90	36.5	281.1	13.4	310	20.6	39.5	10	31	1.3	127	3.3	93	1.1	2.8	4
204	13138698	29001804	34833140	111.4	67.5	36.3	180.1	8.6	174	12.1	25.6	3	31	2.3	135	4.2	89	2.4	17	4
205	13179337	29704774	32233348	101.4	44.2	36.8	177.6	9.5	138	12	30	16	22	1.6	140	4.1	96	0.2	3.9	4.1
206	13182590	28610071	36932475	132.6	39	37.5	233.6	11	266	13.7	35.7	18	63	1.8	132	5.4	101	0.5	2.2	2.1
207	13223361	22420366	32111181	146.7	80.7	36.8	195.7	16.7	291	13.5	44	6	5	0.7	127	4.3	93	3.1	1.7	4.5
208	13223361	26200417	31549968	109.5	58.1	36.8	194.1	14.2	199	5.4	42.3	9	13	0.7	129	3.8	94	2.7	1.2	5.1
209	11619087	20557444	36458147	181	68.1	37.7	189.4	13.1	291	9	39.7	20	19	0.9	136	3.2	97	0.8	1.6	3.6
210	11619087	25145921	39629110	157.1	54.7	37.5	201.9	7.1	179	11.9	23.1	18	47	3.3	129	4.6	94	1.3	1.8	3.6
211	11721696	27216368	32004247	148	76.8	36.8	285.2	9.4	333	12.1	29.4	16	34	1.1	127	3.4	83	0.6	4.9	2.9
212	11766333	20361893	35914263	110	57.1	37	258.3	11	258	20.3	33	13	25	1.4	132	3.8	95	1.4	3.1	3.9
213	11766333	26681200	32975985	116.9	61.5	37	230.2	11.3	278	7.3	33.4	11	26	1.5	138	3.6	103	1.2	1.5	3.7
214	11793606	26565849	34935097	122.9	91.1	36.7	167.2	10.5	243	6.5	31.1	12	4	0.6	134	3.7	99	1	3.5	3
215	11820695	28907702	35958601	110.5	55.9	36.8	245.8	9	186	11.9	27.6	5	6	0.6	131	4.1	96	1.6	1.5	4.2
216	11882232	24379229	31985781	109.2	62.9	37.1	175.8	10.3	281	6.9	29.9	9	3	0.7	137	3.5	109	2.4	5.2	3.2
217	12185775	26944893	31644215	129.9	49.3	36.7	214.8	8.1	182	8	26.1	23	36	6.3	132	4.5	86	0.5	1.5	3.3
218	12263568	23481638	39420649	106.3	55.5	37	250.4	13.8	70	8.3	39.9	17	11	1.1	136	3.2	96	2.5	2.5	3.5
219	12285052	27520285	31827232	118.4	66.9	36.9	193.2	12.5	239	9.4	40	22	12	0.4	143	3.4	111	1.7	5	3
220	12329985	24434398	38957936	114.8	70.3	36.7	224.5	11.4	235	7.3	35.5	18	36	1.2	153	4	94	1	4.2	3.6
221	12329985	29528212	37229108	101.2	69.2	36.8	255.3	8.5	130	4.2	27.1	20	22	1.3	129	3.2	89	1.1	4.4	3.4
222	12336678	23336055	30443636	133.8	64.9	37	215.4	10	184	25.2	31.1	5	10	0.8	138	4.3	94	2.7	3.7	3.9
223	12336678	24578993	30559320	94.1	66.6	36.7	187.5	9.6	260	24	29	9	6	0.6	132	3.5	110	3.5	1.4	2.8
224	12336678	28238484	33126697	128.2	67.4	37.2	179.3	10.5	297	19.3	32	8	2	0.6	135	3.5	99	1	0.8	4.6
225	12558118	22582381	38881870	105.4	46.3	36.7	253.1	6.7	45	5.1	21.7	13	13	1	125	4.1	96	0.6	1.6	2.6
226	12646229	21052703	37978786	131.3	67.2	37.1	222.5	13.4	233	18	40	11	11	0.7	136	2.9	102	1.2	1.9	4.3
227	12905199	28682209	36659101	117.9	57.9	36.5	127.6	8.6	153	6.7	26.6	20	19	3.6	129	3.9	88	0.5	2.5	3.4
228	13001408	22030650	31819291	118.2	74.3	36.8	194.7	13.2	328	9.3	40.6	13	6	0.7	130	4	88	0.5	5	4.5
229	13006644	21356307	33256748	100.2	51.1	37.4	161.7	7.6	160	9.1	24.3	15	11	0.6	135	3.5	102	1.1	2.4	2.7
230	13029568	26768047	35907702	116.2	63.8	37	218.4	7.4	263	10.1	23.9	28	31	1.8	136	5.3	95	0.4	1.9	2.9
231	13055793	26521561	34170212	129.3	64.2	36.6	102	11.4	179	5.5	34.8	22	13	0.7	142	4.3	105	1	2.2	3.8
232	13114102	23387876	36551786	100.8	55.4	36.8	191.5	5.6	22	10.3	17.5	12	12	1.4	130	3.7	94	1.9	4.6	2.1
233	13156713	28091694	38538012	117.7	44.6	37	185.8	9.7	176	11.9	31.8	6	57	4	136	3.4	86	0.7	4.6	3.6
234	13156713	28168115	31334179	126.4	52.8	36.8	196.9	7.9	171	8.2	27.2	6	21	2.6	140	3.5	102	0.6	9.3	3.3
235	13164487	28567863	30545964	110.2	56	36.7	195.1	8.3	301	7.7	25.7	13	35	1.3	136	4.4	93	0.6	0.7	4.2
236	13268746	21244250	33818777	129.6	62.1	36.9	238.3	10.5	197	13.6	29.8	16	28	1.3	135	3.6	91	4.6	6.8	3.9
237	13269859	20397216	33481681	112.1	55.1	36.4	304.5	8.8	227	15.1	27.1	7	33	0.9	125	3.9	85	1	2.6	3.5
238	13269859	20832733	32993775	100.8	55.8	36.8	160.6	10.1	221	7.5	29.7	15	5	0.7	138	3.7	97	1.6	4.2	3.2
239	13269859	21570291	30445480	92.6	43.7	36.8	246.3	8.1	358	12.8	24	6	38	1.6	134	3.8	91	0.9	2.5	3.2
240	13269859	22133132	39846554	116.6	60.2	36.7	230.6	9.4	191	4.9	28.1	6	45	1.9	126	4.4	89	0.5	3.4	3.7
241	13269859	23258949	35218180	105.9	59.8	36.7	43698.6	7.5	194	5.2	26.4	8	24	0.9	138	3.7	96	0.5	2.7	4.5
242	13269859	24199567	37492440	96.7	55.9	37	225.4	8.7	206	10.6	24.9	3	45	1.5	134	3.3	93	0.6	1.9	3.6
243	13269859	24706953	37993931	107.8	49.4	34.7	428.3	7.3	231	10.2	22.5	3	39	2.6	120	4.5	77	0.7	2	3.3
244	13269859	24885162	39272536	103.2	58.1	36.8	260.6	7	255	8.6	24.4	5	33	1.1	136	4.4	93	2.1	2.5	3.6
245	13269859	25002083	37309648	100.1	53.4	36.6	343.8	7.1	221	9.1	21.8	2	30	1.4	132	3.6	84	0.7	2.6	3.8
246	13269859	25133624	33600218	108.8	54.4	37.1	245.6	7.9	245	16	23.9	4	21	1.6	132	3.6	80	2.2	4.7	3.2
247	13269859	26042392	34248154	110.3	64.3	36.6	217	6.7	283	9.5	20.6	5	43	1.8	134	3.9	97	0.6	3.9	3.1
248	13269859	26734917	30002521	127.2	76.2	36.7	207.1	8.6	171	2.8	26.6	14	17	0.5	130	4.4	100	1.5	0.7	3.7
249	13269859	27135152	39828259	142.2	82.8	36.5	312.2	9.4	164	10	27.9	6	47	1	131	4.4	87	0.8	3.3	3.4
250	13269859	27310736	39330445	108.2	64.8	37.1	196.9	11.6	205	11	32.7	17	3	0.4	135	3.7	104	0.3	1.4	3.3
251	13269859	27555033	35800705	113.4	57.7	37.2	202.5	8.9	205	11	28.2	5	12	0.7	132	4	93	1	1.4	3.7
252	13269859	27885028	39077510	107.5	54.3	36.7	254.1	8.1	220	10.4	26.3	6	48	1.5	131	4.1	89	1	2.4	3.7
253	13286912	25359629	36271811	110.8	60.8	36.1	291.3	9.6	374	14.5	31.9	9	34	1.5	138	3.9	104	2.3	1.8	2.8
254	13290343	26966175	33824385	126.7	80.4	36.8	288.2	13.8	170	17.9	44.5	16	36	1.9	158	3.3	116	3.8	2	4.9
255	13316122	21630831	36803467	145	75.1	37.4	265.8	12.1	410	16.3	37.2	14	9	0.5	138	3.5	101	1	4	4
256	13383991	20909293	32689128	115	71.7	36.7	242.3	10.1	208	3.2	30.8	17	7	0.5	128	3.6	90	0.9	5.1	3.8
257	13383991	21108506	38676455	118.3	72.3	36.6	246.1	11	138	3.1	31.4	22	11	0.6	128	3.3	85	1	3	4.4
258	13383991	24138470	35351858	126.7	68.4	37.3	209.5	8.3	74	0.9	24.9	14	7	0.5	132	3.1	101	0.8	5.5	2.9
259	13383991	28375091	32617323	114.2	66.2	36.9	172.3	11	222	3.6	32.9	19	14	0.6	125	3.2	87	1	3	3.9
260	13385351	25715358	32289051	120.4	79.6	36.7	148.6	8.7	211	10.9	30.9	17	39	3.4	144	4.8	107	1.4	1.5	3.2
261	13385351	27534606	33507752	125	77	36.8	166.9	8.8	213	11.9	29.6	12	66	6.6	135	4.1	98	2.1	2.8	3.3
262	13411140	24171711	33779331	145.8	88	36.9	187.8	14.9	374	10	43.2	10	11	0.7	132	3.7	90	1.7	1.3	4.8
263	13505302	27103199	31686014	97.9	75.3	36.5	248.6	11.9	92	4.8	34.4	19	12	0.8	128	3.8	85	2.2	1.4	4.2
264	13527946	21703198	35141988	102.3	52.5	35.7	191.3	11.1	10	4.5	34.3	8	28	1.3	125	5.7	96	1.1	9	1.4
265	13612740	28190977	38954404	112.9	47.7	38.2	234.2	10.9	77	6.1	31.4	20	8	0.6	130	3.7	88	1	2.6	3.3
266	13616245	26491171	36881982	109.6	68.9	36.6	168.4	13.3	193	4.8	38.7	7	2	0.6	133	3.5	100	1.3	1.1	3.5
267	13670237	25670457	33520871	107.9	58.8	35.9	256	6.8	350	37.8	20.8	5	117	13.3	126	4.7	81	2.7	4	2.4
268	13709687	28046317	30146698	149	80.3	37.1	224.1	8.6	120	8.4	25.7	5	4	0.3	139	2.4	114	1	0.7	4.1
269	13709738	27064080	32682349	140.2	57	37.2	222	13.1	284	21.6	39.5	15	24	0.8	135	4.2	95	0.6	2.5	3.2
270	13735902	28501532	32666673	106.1	54.9	36.7	129.6	10.1	273	8	29.7	5	17	2.4	120	3	76	0.5	1.7	3.7
271	13792002	29387696	36462658	109.4	60.3	37	245.1	13.5	312	16.8	38	4	9	0.9	122	4.5	82	1.8	1.8	4
272	13907402	21758199	34855358	116.5	62.8	36.8	178.5	10.8	346	6	31	20	7	0.6	138	3.7	107	1.5	1.5	3.3
273	13966040	22213432	39711202	110.3	68	35	244.2	9.4	402	28.7	30.2	13	7	0.5	138	3.2	100	1	5.9	3.4
274	13971180	26765140	32228413	141.8	81.3	37.1	181.7	7.4	181	18.6	21.8	11	83	5.8	132	3.5	102	1.1	1.8	2.6
275	12778422	23513635	30491102	114.1	77	37.1	152.2	10.5	251	6.9	30.2	24	4	0.6	136	2.8	98	2	2.2	3.6
276	12832775	22093459	39431882	142.6	89.9	36.9	234.9	12.6	187	8	36.2	11	10	0.7	121	3.4	85	1.6	1.3	3.8
277	12851923	20235113	35081736	115.7	61.5	36.7	131.4	11.7	45	6.8	36.7	17	34	1.5	140	3.6	113	0.6	1.5	2.7
278	12864426	28071182	36465592	105.4	46.8	36.9	207.2	8.6	184	12.5	25.7	9	20	1.3	135	3.8	101	0.8	4.5	2.5
279	12871839	26783655	35100629	104.3	72.2	37	181.2	14.6	236	4.6	41.6	8	4	0.6	134	3.1	101	1.3	1.3	3.9
280	12916835	20356243	31924685	145	62.5	36.9	143.9	9.3	184	12.8	27.2	14	24	1.2	137	3.4	94	0.8	1.6	4.3
281	12948955	28413817	37672379	137.1	82.9	37.2	182.8	13.8	219	11.1	39.5	21	4	0.6	132	3.3	94	1.5	1.8	3.5
282	12989005	26413968	30922910	129.9	45.7	37	240.9	6.8	355	18.2	24.4	5	13	1.2	135	3.9	90	1.2	7.7	2.9
283	13014963	29021422	36732527	127.3	62	37	291.2	7.4	187	15.4	23.3	13	19	0.6	132	1.6	99	0	3	2.4
284	13044775	22331528	34194669	122.2	69.8	36.9	238.2	7.4	153	8.1	23.6	13	29	1.1	130	4	86	0.4	5	4.7
285	13044775	26451335	34212747	124.8	67.5	37.1	210.5	9.3	199	5.7	29.2	11	13	1	129	4.3	90	0.8	2.6	4.5
286	13081604	26899502	36528412	122.9	61.2	37.8	185.2	8.7	50	16.8	27.2	18	42	1.8	136	4.4	106	1.1	1.1	1.4
287	13117944	22915005	34914737	94.9	62.7	37.3	143.8	10.8	265	2.8	35.1	13	27	2.5	128	3.6	80	0.6	3.8	2.7
288	13150309	27911084	34262272	129.3	58.2	37.1	219.3	13.6	162	15.2	37.3	3	9	0.7	119	3.2	85	2.8	2.7	5
289	13171722	29132400	37827933	138.1	72.8	37.2	223.3	5.3	129	9.4	18.8	12	13	0.9	115	3.7	100	1.4	0.9	4.1
290	13187802	22492220	35914200	149.2	81.2	36.9	209.7	9.4	274	8.7	29.1	6	17	0.8	127	3.6	86	1.2	1.8	4.8
291	13239192	26341080	38704971	111.8	63.5	37.1	205.1	9.7	261	9	27.3	20	6	0.6	141	3	105	1.9	0.7	2.8
292	13259221	23075222	34093270	132.6	74.1	36.8	162.8	10.6	434	15	34	17	13	0.9	123	4.5	86	0.7	3.5	3.3
293	13263248	22811618	35243308	120.7	65.7	38	171.1	14.9	166	15.8	44.6	13	22	1.6	138	3.8	100	0.9	3.2	3
294	13279093	20636887	34428611	148.2	80	36.5	139.1	10.3	152	10.9	30.3	6	6	0.8	126	3.3	83	1.1	3.9	4.5
295	13279093	24332044	35493616	140.2	76.1	36.9	160.2	10.7	142	6.1	33.2	10	14	1	131	3.7	81	0.8	1	5.4
296	13279093	28827507	34191730	137.9	90.9	36.8	328.2	9.7	239	8	29.6	23	1	0.7	133	2.7	82	1.7	5.4	2.3
297	13283007	26808447	33854875	114.2	70.1	37	197.5	10.6	155	5.9	31.9	7	3	0.5	134	3.7	101	2.5	1.4	3
298	13352605	24335090	33268596	103.3	59.2	38.1	309.8	8.8	248	18.1	30.5	7	22	1	132	3.2	100	1.5	2.6	3
299	13361048	20476588	39819283	102.5	69.5	36.7	267.6	12.3	143	7.1	39.1	12	30	2.3	141	2.9	107	0.2	2.3	3.6
300	13376901	23661243	39947352	110.3	63.3	36.8	320.2	11.7	139	20.8	34.4	5	21	1	126	3.9	80	0.8	2	3.4
301	13376901	29540720	37919023	110.4	56.3	37.8	297.6	12	137	9.9	33	8	37	2.1	141	3.5	109	2.9	1.3	3.1
302	13396121	21780869	38271265	105	63.2	36.7	304	11	66	11.3	29	6	52	2.4	129	3.9	101	0.6	1.7	3.3
303	13456784	26807276	38781024	117.8	73.4	37.8	256.5	12.3	188	18.1	37.2	15	24	1.1	127	2.9	90	1.3	1.9	4
304	13495682	28598367	31188923	160.7	63	38.3	284.3	9.2	219	12.9	27.2	13	57	3.8	137	4.2	106	0.9	3.7	2
305	13496639	26484716	34682387	105.9	56.7	37	229.5	12.5	63	25.2	36.1	16	44	1.4	126	3.7	97	0.7	2.9	2.2
306	13537638	21403663	39077075	104.4	60.2	37.3	451.1	11.2	36	4.7	36.1	5	74	4.4	159	3.2	118	0.8	2.6	2.7
307	13562596	22827444	37196789	121.4	51.5	37.4	268.1	10.4	199	9.2	32.8	18	19	0.7	130	3.8	91	0.9	1.5	4.7
308	13572771	25659435	30709357	115.7	69.7	36.7	218.9	9.7	81	7.8	30.9	11	20	1.2	129	3.9	86	1.1	4.2	4.1
309	13572771	26032883	38507781	119.8	72.7	36.9	228.2	11.1	128	4.3	36.6	6	28	1.1	136	4.5	93	0.3	1.4	3.9
310	13602608	20613502	38516711	171.9	88.1	36.7	171.5	11.6	278	9.9	33.2	16	33	1.4	130	4.2	100	1.4	2.6	3.7
311	13618741	24403199	30400058	150	88.9	36.9	247.6	9.9	208	9.3	30	15	16	0.8	135	3.7	87	0.6	3.3	3.7
312	13729290	20683377	35041462	111.4	57.1	37.5	302.7	7.9	206	7.1	25.7	15	29	1.2	137	4	78	0.8	3.1	3.4
313	13735902	24820609	34398110	126.7	58.2	36.8	188.1	9.1	365	9.6	26.2	15	45	4.5	122	3.1	88	0.7	2	3.2
314	13735902	26331631	30234338	143	62.1	36.9	159.2	8.2	252	5.2	24.8	16	36	4.4	132	3.5	97	1.3	2.9	4.5
315	13735902	26742712	35697215	128.2	60.7	37	224.9	9.2	275	8.3	26.5	13	45	5.5	111	3.4	74	0.9	3.3	3.3
316	13764760	27447324	39797668	133.1	59.1	36.4	178.7	5.8	115	10.5	19.8	4	24	2.5	133	5.5	99	1.7	15	2.6
317	13833897	21974450	30470702	98.4	58.5	37.2	266.7	8.2	64	3.2	25.9	17	12	0.2	141	2	103	0.6	4.7	2.7
318	13835373	25187395	37415575	122.3	69.9	36.8	179.2	11.4	158	7	30.9	6	12	0.9	135	3.7	105	0.3	1.7	4.3
319	13835898	24528623	33779125	166	87.1	36.6	183.5	11.1	359	11	35	14	10	0.9	131	3.5	98	3.2	4.8	3.5
320	13871811	21165295	34456408	134.8	59.5	36.8	191	6.9	239	8.5	19.3	16	40	1.4	134	3.8	94	1.1	5.3	3.7
321	13892101	20546088	34694527	149.8	75.9	36.9	190.3	8.1	22	4.5	23.6	13	14	0.9	136	3.5	97	0.8	2.4	3.3
322	13892101	27176592	32789873	124.4	62.7	36.7	176.4	6	19	2.9	18.2	19	15	1.4	138	3.3	94	1.5	3.6	3.6
323	13917228	22538649	31796078	144	94.8	37	211.4	8	284	10.7	26.5	17	15	1.2	133	3.3	101	1.1	1.2	4.4
324	13917228	25310564	32043536	141.9	94.3	37	155	7.4	313	18.6	24.6	13	12	1.3	137	3.7	101	0.4	1.2	4.4
325	13917228	26791120	38080497	152.9	100.3	37.2	164.4	9.5	249	14.2	30.4	17	10	1.1	137	3.6	103	0.4	0.7	4.3
326	13918989	28354904	35050009	116.8	68.9	37.3	136.1	14.6	188	14.4	41	13	22	1.5	132	3.6	104	0.7	2.1	3.8
327	13980145	23173922	34185730	146.7	66	36.8	269.4	9	287	22	28.2	11	27	1	138	3.5	103	1	2.3	3.9
328	13980145	27684437	31863678	120	60.6	36.4	206.3	9.2	348	6.2	28	9	36	2.5	144	3.9	106	1.5	1.1	2.5
329	14001176	24481370	37906292	113.6	78.9	36.8	201.2	13.3	152	6.4	39.3	6	13	0.8	134	3.8	106	2	1.8	4.7
330	14095761	25428685	39968693	113.3	60.8	37.1	279.6	10.3	204	11.3	27.7	7	19	0.8	130	3.5	87	3.2	5.6	3.1
331	14240953	25042073	31688410	135.1	65.4	36.8	196.4	12.9	395	11.7	39.3	8	18	1.1	133	3.9	92	2.8	1	4.1
332	14331729	21776820	38094059	107.9	41.8	37.6	301.4	10	213	28.9	30.6	13	29	3	134	3.8	98	2.2	1.6	2.4
333	14477385	29721344	31630449	148.4	93.5	36.7	203.4	10	60	6.5	28.5	18	16	1.1	129	4.3	92	0.9	1.2	2.5
334	14482820	27174063	34043413	118.7	69.1	36.9	329.9	11.5	78	8.9	36.9	8	20	0.9	138	2.6	106	2.1	7.4	3.5
335	14541498	24028905	34200335	111.8	63.1	36.4	274	10.4	179	14	31.8	15	36	0.8	120	4.2	85	2.7	1.9	3.4
336	14668618	29708519	37449612	133.7	69.1	36.8	252.2	11.9	161	10.3	37.8	21	22	0.9	162	2.9	120	1.6	3.4	3.3
337	14674928	26573034	38608391	131.7	70.6	37.5	168.8	10.6	93	6.2	32.5	27	35	4.1	142	3.2	99	0.8	5.3	3.4
338	14702276	23200008	30281802	100.9	57.3	36.5	180.5	14.6	107	15.9	43	11	89	2.6	134	4.2	101	0.4	2.9	3.3
339	13345830	21442092	37935886	131.7	80.8	37	279.1	11.5	190	8.6	34.2	3	12	0.9	128	3.6	83	2	3.8	3.4
340	13391297	29207918	37869579	91.2	52.4	36.9	271.8	10.9	209	4.6	35	19	39	1.9	126	3.8	88	1.5	2.3	4.4
341	13423168	28872708	31846057	146.2	60.9	36.7	241.8	9.2	301	9.8	28.2	7	45	1.8	132	4.8	97	0.9	4.3	3.9
342	13423501	28885239	30475934	99.2	58.9	36.9	278.5	10.5	112	7.8	31	13	70	2.3	134	4.4	100	1.1	6	4.5
343	13445568	26416170	30161427	103.4	68.8	36.6	168.4	7.1	63	4.3	21.5	7	3	0.2	133	2.2	106	1.4	1.1	3.6
344	13464018	28654796	36472861	109.6	64.1	37	207.9	11.8	154	10.9	33.1	5	8	0.7	135	3.2	104	2.1	1.6	3.3
345	13467476	23751987	30562419	105.3	75.8	36.8	226.5	12	288	5.9	34.6	7	3	0.3	133	3.3	110	2.8	0.8	2.7
346	13489125	21456675	32083537	121.3	58.5	37	278.9	9.5	124	21.5	29.5	8	47	3.1	133	4.5	107	0.8	3.6	3.1
347	13602608	28321850	34679033	128.4	74.1	36.7	197	5.7	69	15.9	16.8	6	76	2.2	127	3.6	81	1.4	7.5	3.1
348	13608739	25567500	39604038	127.5	63.5	36.8	252.8	6.2	225	7.9	21.1	12	75	2.5	134	3.9	96	0.8	1.9	3.8
349	13640461	25103068	36023774	128.9	60.4	37	137.5	9.3	186	15.6	25.5	12	9	0.6	135	3.2	113	2.5	1.1	3.5
350	13699900	25166544	30661819	120.1	80.7	36.7	187.7	12.4	163	4.4	36.4	8	10	1.2	134	3.6	101	1.2	1.8	4.1
351	13726263	26173973	38304144	180.5	80	36.8	234.7	10	174	11.2	30.8	15	42	2.6	132	3.9	98	0.7	3	4.3
352	13773567	27353377	31647731	128.9	76.2	36.7	223.4	12.9	147	5.1	36.2	8	3	0.7	134	3.5	101	0.7	0.9	3.8
353	13774759	20611153	37547561	149.7	75.4	37	176	8.9	299	20	31.7	14	14	0.9	142	3.8	104	0.7	1.7	2.9
354	13829369	21436833	34051514	86.5	53.8	36.8	559.7	10.5	241	4.6	32.4	20	53	2.7	143	2.7	97	0.4	13.2	1.8
355	13846043	22720866	33484600	115	74	37.7	130.8	11.2	258	10.7	31.9	8	3	0.5	140	2.9	111	0.8	1.3	2.7
356	13886737	24878401	39603368	112.7	73.2	36.6	219	14.5	204	14	41.9	6	11	0.8	131	3.5	92	2.1	3.9	3.5
357	13886737	28696456	39138424	116.7	74.5	36.7	237.3	11.1	164	5.4	29.5	6	8	0.6	133	3	101	1.6	1.9	4.1
358	13901497	25262978	33497034	125.3	67	36.4	141.6	11.6	416	8.3	33	12	4	0.6	136	3.8	105	2.5	0.9	3.2
359	13949776	26606481	31033910	120.5	61.2	36.7	232.5	11.9	251	8.6	35.5	17	11	0.7	136	3.5	99	1.2	0.9	3.7
360	13990571	27156036	38911695	103.5	56	36	205.8	6.6	323	15.1	22.7	3	9	0.8	137	4	90	2.7	19	3.7
361	14043836	23258841	31829699	102.1	63.3	37	215.3	10.9	171	8.1	32.2	20	20	0.7	139	3.2	100	0.8	1.9	2.9
362	14044721	24095628	34531288	113.1	66	36.7	169.3	8.4	322	16.7	26.9	11	9	0.6	134	3.6	107	1.1	1.5	3.2
363	14146319	24742465	30673770	106.8	50	36.6	167.1	12.3	175	13.5	36.1	8	25	1.3	131	4.4	87	1.4	1.7	3.5
364	14188325	22355851	31031773	103.6	63.5	36.9	253.3	13.6	141	11.7	39.3	10	14	0.8	131	3.9	82	0.8	2.1	5.1
365	14208779	25488613	38889647	140.8	100.6	36.7	113.9	12.9	124	5.3	39.7	8	2	0.8	127	3.3	95	1.6	1.1	3.7
366	14230007	21272050	36369239	131.6	65.8	36	242.8	9.9	254	9.1	32.3	5	70	4.3	130	3.9	92	0.8	11.6	3.8
367	14247287	20660927	31287426	125.7	66.6	37.3	208.8	12.5	214	15.4	36.9	13	18	0.8	133	3.2	84	1.5	4.6	3.6
368	14320833	29377950	32492959	97.8	44.4	36.7	241.7	9.3	177	10.4	29.9	15	50	1.1	136	3.5	98	1	1.8	3.6
369	14392310	22267572	30763023	111	70.6	36.3	322	8	166	5.7	25.5	7	10	1	134	3.6	92	1.4	0.9	3.9
370	14392310	24099163	38199647	110.8	63.1	36.6	213.1	12.6	194	14.9	33.4	5	11	1.3	136	3.2	96	4.6	3.5	4.1
371	14494681	20399762	36841852	111.8	58.3	37.2	212	11.8	193	10.1	38.1	20	36	1.6	128	3.6	93	0.4	1.5	3.7
372	14494681	27153451	34788950	155.2	78	37	188.9	14	289	11.2	41.6	16	27	1.2	133	4.1	97	0.8	2.7	3.5
373	14496767	22375083	38676929	146.7	64.3	36.7	199	7.7	406	13.6	24	13	58	10.9	132	4.6	91	0.4	1.2	2.4
374	14496767	22483689	35893774	168.7	79.8	37.2	111.2	8.6	463	17.7	25.9	11	65	11.7	127	4	78	0.6	1.7	4
375	14496767	23063975	36168813	156.1	81.3	36.5	179.2	6.3	331	11.8	19.5	18	57	8	130	3.8	89	0.7	1.4	2.5
376	14496767	23990012	37552584	162.4	73.7	37.1	267.4	6.2	470	15	19.7	11	65	9.4	125	4	80	0.4	4.6	3
377	14496767	26667708	31036888	162.8	104.3	36.8	194.3	8.3	596	10.6	25.8	14	75	11.4	131	4	92	0.7	1.5	3.3
378	14505512	28417665	30287737	106.4	55.3	37.1	151.2	11.1	174	9.6	34.5	8	25	1.5	135	4.2	90	1.5	1.6	3.9
379	14507423	23058547	34114508	117	69.1	37.3	228.6	11.9	181	8.1	36.8	5	2	0.7	139	3.2	103	1.2	1.8	4
380	14512291	28382218	31398245	105.2	47.4	36.5	221.3	10.3	236	12.3	31.7	16	41	2	130	4	97	2	2.8	3.3
381	14552104	20889609	35708734	132.7	74.3	36.4	236.3	12.1	143	6.9	34.2	18	34	0.7	126	4.3	95	2.1	3	3.1
382	14556600	23616310	36580557	113.9	59.7	36.7	219.6	11.5	141	16.1	32.7	2	17	1.3	131	4.2	88	1.7	3.7	3.4
383	14594786	21012158	33782493	124.1	68.6	36.9	203.5	8.9	130	5.8	26	7	52	2.2	128	3.9	77	0.4	2.8	4.6
384	14594786	23236771	31701766	133	73.5	37	190.3	10.3	110	8.4	30.6	3	11	1	113	3.2	74	0.7	3.4	3.2
385	14594786	28060432	35438170	139.5	75.8	37	178.5	8.8	145	7.1	26.6	5	9	0.8	133	3.2	93	0.7	4.6	4.9
386	14594786	29439976	38198582	141	80.4	36.7	196.4	10.7	231	7.1	33.1	17	4	1	135	3.8	97	2.1	1.1	3.4
387	14597090	26156187	30768990	132.1	63.2	37	224.1	9.8	263	13.8	30.9	17	50	2.6	132	3.5	97	0.5	1.3	2.6
388	14665068	29347759	32743257	122.9	72.4	36.7	195.3	13	210	14.6	38.8	14	35	1.2	144	3.7	102	1	1.9	2.7
389	14667588	28958399	39586155	138.8	46.6	36.5	241.1	7.4	233	4.7	22.1	16	37	1.2	128	4.1	96	0.1	0.6	3
390	14728956	22463653	38739619	152.6	89.1	37.1	205.2	10.4	337	8.9	30	19	17	1.1	142	3.5	101	0.8	1.1	3.9
391	14728956	25586590	36823119	159.2	93.1	37.1	160.7	9.9	397	12.2	30.1	13	21	1.3	146	3.9	106	0.4	1.7	3
392	14728956	28025139	38875001	154.6	89.4	37.2	151.9	10.9	402	9.9	32.7	19	12	1	136	4.1	90	0.9	1.3	3.9
393	14804512	20346363	37613388	145.4	58.2	37	248.1	8.8	390	22	27.4	12	23	1	128	4	85	2.1	4.5	3.9
394	15073684	25956623	36332760	90.5	54.5	38.2	145.6	7.9	114	17.2	24.3	16	59	4.5	148	4.4	109	0.9	8.3	2.3
395	15249511	24873949	34060839	97.8	55.8	36.6	196.1	13	223	13.1	35.1	8	14	1	131	3.8	92	1.5	2.7	3.8
396	15296384	26368883	33864573	164.3	79.7	37.4	285	12.7	283	19	40.9	26	51	1.4	142	4	105	0.7	1.8	3.3
397	15331463	29565084	38941606	121.3	67.1	37.3	282.9	6.1	159	15.3	19.7	14	17	1.6	116	3.6	83	0.8	4.2	2.3
398	15338454	29642380	36175095	109.5	64	36.6	197.8	8	225	12.5	25.9	11	81	4.3	129	4.1	97	0.6	1.7	2.9
399	15510106	26327862	38485063	113.7	63.4	36.7	233	9.7	60	8.7	31.2	11	90	0.7	134	4	97	1.7	5	2.6
400	13983282	24000537	39402549	118.4	69.5	37.1	175.2	9.3	193	15.7	26.5	17	50	1.8	133	3.8	96	1.4	4	4
401	14015762	28184093	37305259	116	62.8	37	207.6	10.1	260	16.8	31.6	19	18	1.3	135	3.4	96	1	3.8	4.4
402	14020710	26146977	30043033	111.7	68.3	36.8	176.3	12.7	237	6	40.2	8	6	0.5	136	3.7	102	1.7	1.1	4.6
403	14112568	29320855	34919827	118.8	63.2	36.7	201.8	15.5	173	22.5	44.9	11	20	1	129	4.1	91	1.2	5.3	3.2
404	14178903	23502670	33047280	111.9	58.2	36.5	250.9	12.1	159	9.1	37.7	5	11	0.8	129	3.4	91	1.4	2.6	5.2
405	14178903	29082122	31523236	138	81.1	38.6	161.6	13.4	334	20.5	39.9	7	3	0.5	134	3.1	96	0.8	2.1	3.2
406	14183515	28133187	33749030	104.1	62.2	35.7	261.3	9.5	170	9.7	30.7	11	19	0.7	144	3.3	114	0.8	5.2	3.8
407	14232094	22778295	32342322	104.4	51.9	36.1	226.6	11.5	214	16	37.1	16	111	2.2	154	3.4	120	1.2	2.7	3.1
408	14292138	25155312	34766414	107.7	64.9	36.7	227	13.6	133	7.1	36.9	3	7	0.7	133	3.2	107	2.1	0.9	4.8
409	14313472	27296959	35079366	159.3	78	37.1	242.4	15.4	182	22.3	47.1	12	23	1	139	4.3	103	1.2	1.9	4.8
410	14361616	26597514	31802771	109.4	55.6	36.6	225.7	12.2	243	7.8	35.2	8	13	0.9	126	3.6	91	4.3	1.7	5.2
411	14439178	29191977	30488086	131	86.4	36.9	156	9	68	5.6	24.5	15	17	0.9	133	3	105	0.7	2.1	2.5
412	14498233	21026225	39766313	116.3	65.1	36.4	230.6	10	256	6.5	32.7	19	23	1.2	125	3.1	88	0.7	3.2	3.4
413	14519959	26657030	39670348	121.5	75.5	37	183.4	12.9	165	3.5	37.6	18	8	0.7	135	3.7	96	1.7	6	4.2
414	14519959	28157538	33259305	110.6	64.7	37	175.4	11.1	181	3.6	34.3	19	8	0.7	137	4.2	92	1.4	4.6	4.8
415	14527675	24011828	36779178	112.1	71.6	36.9	210.5	12.6	399	19.1	36.6	6	27	1.1	128	3.7	99	1.8	1	3.7
416	14527675	27432164	36642244	123.6	81.9	37.1	216	11.9	266	12.7	35.5	8	16	0.9	132	3.8	96	2.5	2.7	3.4
417	14629329	25464626	31276114	123.3	72	37.1	221.4	6.5	245	11.5	22.6	13	17	0.8	140	3.8	106	1.4	4	4.2
418	14651571	28031554	35999525	113.5	78.1	36.9	211.7	12.2	110	6	36.1	14	7	0.5	138	3.4	96	2.1	4.8	5
419	14755267	26384812	37274127	134.6	86.3	36.8	247.6	11.2	240	10.2	31.1	6	9	0.6	118	3.1	85	2	1.3	4
420	14849360	20152551	32817197	122.3	59.8	36.3	197.4	9.7	125	15.9	28.4	27	44	2.9	145	3.3	107	1.4	0.7	3
421	14866589	20066152	33060916	144.9	75.7	36.7	219.5	6.3	240	13.8	22.3	18	31	1.3	130	3.8	93	1.4	2.1	2.7
422	14866589	27665090	37192828	162.2	78	37.5	267.2	8.6	279	14.6	28.2	15	41	2.5	143	4.4	104	1.2	1.3	2.9
423	14881830	28090106	31830815	123.7	87.7	36.6	190	9.9	155	4.7	30.4	12	2	0.4	133	3.4	101	1.1	0.9	3.4
424	14950891	22627177	30513137	76.5	52.4	33.3	744.1	4.1	106	4.6	15.4	4	44	2.2	136	3.7	96	1.8	10.2	2.6
425	15009859	28366724	31853658	103.4	63.9	36.8	307.1	13	106	20.8	36.7	4	47	1.7	126	3.7	89	2.5	1.6	3
426	15013503	22922413	35506229	135.2	50.7	36.9	163	8.3	236	8	26.8	19	30	1.5	138	4.3	101	0.7	0.9	3.3
427	15022111	24049126	33939026	124.6	77.4	37	183.4	11.3	412	10.2	34.5	5	3	0.7	132	3.7	89	2.1	4.2	5
428	15024484	22653100	30616549	91.1	57.9	36.7	293.9	12.9	72	10.7	39.6	18	25	0.7	126	3.5	87	0.7	4.4	3.1
429	15024999	28778193	38112971	105.8	60.7	36.9	210	9.2	233	11	26.3	11	73	4.1	125	4	93	0.5	0.8	3.1
430	15029084	26035048	37923633	126.9	71.6	36.9	258.6	11.8	194	6.4	36.3	10	16	0.8	133	3.7	100	0.8	3.2	4
431	15056079	22892945	30318901	166.9	92.1	37	173.3	13.7	246	17.6	40	20	4	0.6	138	3.5	100	2.3	1.6	4.4
432	15094573	23642484	34148421	101.2	63	37	172.4	10.9	263	12.5	31.6	12	4	0.6	133	3.7	97	1	0.7	4.6
433	15140273	28658735	38832913	101	43	37.3	251.5	11.7	410	19.8	34	6	38	1.8	123	3.9	81	0.8	2.2	4.3
434	15161099	21669900	32104167	126.1	73.4	38	194.1	10.8	135	17.6	36	6	17	1.5	139	3.8	98	1.1	20	2.3
435	15174063	22714507	31150069	112.3	61.9	36.9	304.8	11.1	175	12.6	29.4	6	46	1.6	130	3.5	101	4.8	1.6	3.3
436	15197756	26875000	37700886	93.2	58.7	36.6	199	10.3	225	6.9	32.1	9	26	4.1	139	3	83	0.6	2.5	4
437	15218906	22077483	34564449	153.2	72.9	37.3	211.2	12.7	221	8.6	36.8	12	12	0.6	144	3	110	1.1	1.3	3.3
438	15240836	25822110	33911427	107.5	55.9	37	226.5	10.3	113	18.5	28.9	8	27	1.5	131	3.7	89	0.9	3.4	2.8
439	15394378	25596655	39519034	108	71.8	34.9	218.9	8.9	223	19.4	28.5	17	28	4.8	137	3.6	94	0.3	4.8	2.9
440	15415949	25767818	32140058	153.5	81.5	37.2	80	9.9	176	14.4	29.8	19	8	0.6	140	2.9	103	1.8	1	2.5
441	15542216	21070940	35773811	112.3	64	36.8	231	10.5	220	11.2	31.9	8	9	0.6	146	3.5	111	1.9	1.7	3.5
442	15542216	21588047	35573210	123.9	71.2	36.9	30598.4	12.3	141	12.6	35	6	6	0.5	128	2.7	84	0.8	2.1	3.8
443	15542216	28289140	34358267	99.1	57.3	36.7	208.2	12.8	222	8.8	40.5	5	7	0.5	140	3.6	99	1.3	2.8	4.1
444	15544960	22976961	31543348	119.8	87.2	36.8	243.4	7.9	110	23.2	25.4	11	32	1	129	4.3	83	0.6	2.3	2.5
445	15596627	20441161	39740035	132.1	65.3	37	180.4	11.9	197	13.6	36	15	21	1.1	130	3.5	90	0.7	1.7	3.5
446	15831124	22253579	30651352	108.4	53.9	37.3	219.9	9.1	125	2.6	29.1	15	18	1.1	134	3.8	106	1.5	5.9	3.3
447	15834254	24058527	36759904	143.3	58.9	36.2	151.5	9.4	265	4.6	29.3	14	69	2.1	126	4.1	97	0.7	1.2	4
448	15863393	23918102	35307211	126.2	74.8	36.7	300.2	7.2	292	2.7	23.4	8	65	2.1	129	5.2	92	0.1	1.8	3.2
449	15886609	23096626	32275777	120.9	67.8	35.9	205.7	11	259	15.3	37	11	59	2	136	3.8	110	1.2	1.3	3.2
450	15890202	27534767	32464458	103.4	58.4	36.6	218	10.9	145	11.6	34.3	20	31	0.7	148	3.2	119	0.8	1.7	2.5
451	15904173	26213891	37818913	145.8	84.8	36.8	288.3	12.6	106	9.3	37.7	8	12	0.9	120	4	73	1	2.5	3.8
452	15949220	24114528	38260669	114.8	52.1	36.8	168.5	9.1	156	2.3	28.4	19	24	1.1	137	3.9	94	0.7	1	3.4
453	15949588	22628369	34882006	106.4	72.9	37	232.3	8.9	152	7.9	26.1	9	59	1.4	138	4	96	0.7	2.4	2.3
454	15949588	26380769	34766568	118.2	69.8	36.8	183.8	10.7	200	7.3	33.2	16	23	0.7	131	4.1	96	2.8	3.5	3
455	16014331	20914338	32590178	114.6	60.5	37	193.6	11	225	12.5	32.5	5	31	1.1	132	3.9	90	1.4	1.8	4.8
456	16040743	28261567	34749119	105	62.8	35.1	335.6	6	15	2.3	18	15	27	1.9	146	4	106	0.3	4.3	2.4
457	16072449	21422408	31565008	168.3	81.7	39.6	176.5	8.4	154	10.8	27.6	14	9	1.2	135	4.1	99	1.2	3.9	4.2
458	16099220	21108651	36691371	101.3	66.3	37.8	387.3	13	145	8.3	37.7	17	50	2.3	153	2.6	116	1	3.7	3.3
459	14815933	27583269	38844526	151	68.9	36.8	126.7	7.9	200	4.9	24.8	12	38	2.1	136	4.6	108	3.7	1.1	2.6
460	14855790	21371679	31612400	154.6	73.8	36.8	231.5	13.3	222	8.7	36.2	5	26	1.5	132	3.6	85	0.7	1.9	3.7
461	14880274	22460435	36124896	108	66.1	36.5	252.1	14.5	185	9.5	41.3	25	24	1.6	125	3.1	81	3.3	1.6	4
462	14918161	20862939	35585072	142	66.8	36.8	234.7	7.6	236	15.1	22.9	10	29	1	125	4	98	2.1	1.7	3.7
463	14918161	23513086	33710805	157.5	62.5	37.3	183	9.3	384	17.9	27.7	16	16	1.1	139	3.3	104	1.7	1.2	3.6
464	14918161	26982264	30210711	144	59.5	36.9	196.3	8.6	377	16.2	25.5	13	15	0.8	132	2.8	101	1.5	3.2	3.4
465	14934568	27944132	39196321	100.7	66.9	37.5	184	6.8	312	6.8	21.3	19	5	0.2	124	3.1	93	0.5	2.2	1.7
466	14960410	20919747	30180413	114.5	65.9	37.7	242.9	15.6	272	10.8	50.3	23	30	2.2	128	3.9	83	0.9	2.4	2.9
467	14984535	25493660	32199656	110.7	70.7	35.7	245.6	13.4	99	3.7	40	18	6	0.4	136	3.6	103	0.6	1.1	3.4
468	15058404	24256409	30194483	123.9	89.5	36.4	423.3	15.2	296	14.8	47	11	55	1.8	139	4.1	99	1.8	2.8	4.8
469	15169534	25674116	34728659	106.3	54.7	36	246.6	10	401	14.7	31.9	2	25	3.3	130	4.1	85	1.7	19	2.7
470	15170418	23793885	39328610	112.1	54.5	37.1	200.3	12.7	220	11.2	37.8	12	4	0.8	130	3.5	98	2.6	1	3.5
471	15242693	20260912	38997226	101.3	63.5	36.5	195.4	14.9	216	9.5	45.6	7	19	0.7	130	2.8	98	1	1.6	3.8
472	15294749	21303127	31005583	145.9	52.5	37.8	184.2	12.4	341	12.2	37.9	18	14	1.2	143	3.8	99	1	3.7	4.8
473	15295867	22606425	33885124	103.2	57.8	36.7	223.9	10.4	164	9.5	32.3	18	15	1.3	143	3.1	97	0.9	1.6	2
474	15295867	24823017	35219794	147.8	72.5	36.6	165.1	9.6	218	6.9	29	17	29	2.5	128	2.9	81	0.5	2.8	3.9
475	15295867	28482356	38065326	110.2	59.9	36.4	96.9	9	173	7.5	28.8	17	20	2.2	138	3.5	101	1.3	1.2	1.8
476	15315015	24284710	34158104	128.2	72.3	36.6	197.6	11.3	261	12.6	36.1	11	11	0.7	132	3.4	97	0.9	10	4.4
477	15321807	23343052	31670084	125.2	62.2	37.8	177.3	9.5	33	3.8	26.5	14	55	4.2	143	3.3	112	1.8	1.1	2.5
478	15322852	20419798	33020462	123.6	79.3	36.9	283.6	14.9	210	9.5	45.9	22	7	0.7	128	3.2	81	1.7	3	4.5
479	15455517	22702232	37471824	177.3	109.8	37	248.8	9.1	220	7.3	27.7	16	39	7.7	132	4.6	94	0.5	1.8	4.9
480	15455517	23387686	35067942	157.7	96.6	37.1	189.7	12.5	158	10	37.7	16	23	7.3	132	4.1	89	0.4	3.4	4.9
481	15455517	24643970	35786638	176.6	98.2	37.4	233.2	11.1	228	9.5	32.5	21	18	6.9	133	3.7	87	0.4	1.8	4.3
482	15455517	29527994	32690063	168.3	104.4	36.8	179.6	12.3	274	12.2	38	22	33	10.2	138	5	96	0.5	1.2	4.8
483	15562177	28714808	35257969	135	81.5	36.9	205.8	12	121	11.9	37.2	5	8	0.8	127	3.2	94	1.7	1.1	4.8
484	15611996	29903973	32772602	119.7	74.3	36.8	247	8.7	186	5.2	26.2	11	30	1.9	128	3.7	91	1.4	1.1	3.4
485	15672725	28801320	36523839	116.3	60.5	37.4	211.5	8.5	264	12.9	28.8	15	35	1.2	141	3.6	115	1.3	3.5	2.3
486	15690435	22633087	31218485	118.9	55.1	36.9	239.3	9.7	140	1.7	28.9	5	43	1.8	111	3.3	89	0.5	2.3	2.4
487	15690435	28047376	35879909	133.9	82.9	37	195.6	7	102	3.4	21.2	8	37	1.2	118	3.2	76	0.6	1.9	3.6
488	15690806	23321044	32123185	109.3	56.3	36.7	248.5	12.9	253	12.3	37.5	9	105	6.2	132	4.3	84	1.4	4.8	3.7
489	15693812	29380023	37165412	108.4	60.7	36.9	258.6	6.4	144	15.7	20.9	10	105	3	138	3.9	104	2.1	4.4	3.4
490	15695924	25484427	34518291	127.9	70.1	37	171.1	10.5	181	7	30.4	5	2	0.5	136	2.8	109	2	1	4.3
491	15697115	23686873	37420982	100.6	52.4	36.1	279.2	13.5	145	13	39.9	6	30	1.2	129	3.4	98	0.8	3.6	3.9
492	15848239	29909819	30008785	115.8	69	36.9	164.1	9.4	300	7	29.2	25	43	6.1	130	3.6	86	0.9	0.6	3
493	16028594	22196425	32083849	133.8	70.2	36.7	191.8	17.2	149	4.9	51.8	17	12	0.8	129	4.1	91	1.4	1.7	4
494	16032922	29863293	39908048	112.2	59.4	37	233.9	9.7	289	21.8	31	3	24	1.2	125	4.3	85	2.1	2.9	3.9
495	16109997	24699700	36558613	139.4	88	36.8	291.2	15.4	142	10.6	49	13	30	1.6	147	3.7	93	1.4	1.8	4.9
496	16115107	25941483	34027005	134.6	57	36.4	172.8	8.6	186	10.1	21.9	21	63	2.3	138	3.7	98	2.6	3.2	4
497	16115563	21697062	36318090	118.8	57.1	36.9	207.8	11.7	253	11.6	36.2	6	12	1.3	129	4	88	1.6	1.2	5.5
498	16115563	28711901	35070434	118.4	70.3	37	254	12.1	263	7.4	34.4	8	10	1	126	3.4	87	0.7	1.1	4.3
499	16146234	25561856	32130093	130	75.8	37.2	273.4	8.9	303	23.3	27.6	12	14	1	125	3.8	83	3.1	2	3.3
500	16151224	28757735	37280361	113.1	65.8	35.8	197.8	9.7	268	12.3	29.2	5	51	2.2	139	3.2	94	2.6	2.4	3.2
501	16178231	24954342	34549192	132.3	74.6	36.9	189.4	11.2	176	6.6	33.9	6	5	0.8	130	3.8	99	1.5	1	3.9
502	16258153	26284234	30859503	82.3	35.4	32.9	515.5	8.5	90	10.8	25.3	8	51	1.9	133	3.5	102	0.8	10.4	2
503	16271945	22555195	32617783	101.1	59	36.9	173.7	12	229	7.8	37.1	8	12	0.8	134	4	93	1.1	2	5.2
504	16335717	22361855	38741716	122.7	66.3	37	225.6	10.6	168	9.5	30.8	16	21	1.2	137	3.2	112	0.8	2.3	3
505	16354999	24985883	33297556	109.3	56.9	36.9	211.5	9.1	272	17	28	11	20	1	135	4.1	100	1.5	1.8	3.6
506	16645295	24908549	39340538	116.1	75.8	36.7	198.4	10.7	107	7.2	31.8	18	7	0.3	129	3.4	100	0.4	1.9	2.7
507	16666935	24453667	30742922	125.9	68.2	36.8	245.5	8	47	1.4	23.7	18	10	0.6	139	3.3	106	0.8	1.2	2.7
508	16668767	29280474	34369461	106.3	52.1	37.7	331.8	11.8	153	3.9	34.3	7	52	1.5	127	3	92	0.7	1.8	1.8
509	16692410	29424637	38541805	108.1	57.5	37.6	288	5.7	270	13	17.9	17	38	2.7	122	3.7	83	0.9	2.7	2.2
510	16759761	22698649	39359854	111.6	64.3	36.7	258.3	8.6	92	17.2	26.6	6	88	3.9	144	2.8	93	1.6	12.5	2.9
511	16759863	22666023	31521485	117	57	37	203.3	10.4	381	12.1	36.7	5	4	0.6	137	3	113	1.1	1.7	4.1
512	16792064	20244311	33026932	119.5	78.4	36.9	211.1	8.8	287	8.1	27.3	10	2	0.5	131	3.7	99	1.4	0.9	2.5
513	15517352	26767190	39014353	136.6	93.1	36.7	189.1	13.2	251	23.3	36.1	8	10	0.7	126	3.3	67	1.6	2.4	5.3
514	15517352	29801212	32814591	106.6	57.5	37.3	184.5	15.5	328	47	45.5	5	7	0.7	137	3.3	94	5.3	2.3	5.8
515	15528228	27484568	38188606	121.5	79.3	36.4	147.8	8.4	75	3.9	25.5	11	15	1.2	130	3.6	99	0.3	2.2	2.9
516	15558629	24537149	31588620	127.6	79.5	37.2	184.2	11	245	13.4	32.5	5	5	0.6	133	3.8	96	0.8	2.5	3.4
517	15571500	25591349	31194877	122.1	90.2	36.7	155.3	12	223	8.5	37.7	16	15	0.8	138	3.8	102	2.6	6.4	3
518	15606311	21136143	36452741	127.1	73	38.5	228.5	8.4	121	12.2	25.9	11	92	7.8	129	4.2	98	0.4	2.3	3.4
519	15622498	24433959	35818097	127.4	62.8	38.2	204.8	8.9	112	10.9	26.6	18	14	1.2	133	3.7	109	0.4	1.2	3.3
520	15642529	28491461	32878945	121.7	47	36.6	200.9	11.9	235	6.1	34.7	15	94	1.7	129	2.8	94	0.8	1.4	4.1
521	15642980	22238108	35864227	107	66.3	38.1	266.8	11.7	78	3.3	37.4	18	42	1.7	149	4.2	116	0.4	4.7	1.9
522	15680483	26302361	32744110	108.5	53.1	36.4	179	11.6	319	10.1	33.2	11	4	0.7	134	3.5	100	1.7	1.1	3.9
523	15792470	25745079	31576277	114.7	90.8	35.7	237.7	18	228	19.8	52	17	27	0.8	134	3.9	93	1.3	5.2	4.1
524	15875218	22839078	33108456	115.5	54	36.9	249	10.1	238	23.9	29.9	16	57	2.8	144	3.2	93	2.1	4.6	3.8
525	15912063	24544240	38884858	102.5	63.9	37.5	172.5	11.5	315	33.8	34.5	8	4	0.6	141	3.7	99	2	10.5	3.3
526	15931347	20564984	31922539	172.9	98.1	36.6	203.8	10.7	107	4.4	30.4	9	54	2.2	127	2.7	87	0.1	1.4	3.6
527	15962184	21697490	30115042	99.4	57.7	36.9	234.3	9	106	15.2	28.8	3	47	1.2	145	3.1	105	0.8	2.6	2.9
528	15986929	21766016	38673459	124.8	59.8	37.2	211.6	10.2	239	20.1	31.4	18	9	0.8	131	3.4	95	1.5	2.2	3.6
529	15999575	26305462	38909660	139.1	66.7	37.1	242.3	9.7	347	10.9	27.3	21	31	1.4	129	3.7	90	1.5	0.6	3.7
530	16043614	22366174	35561820	132.9	69	37	214	9.1	391	6.2	29.1	8	72	2.8	136	4.2	94	0.4	1.3	3.1
531	16060124	23719488	35418590	120	55.7	36.7	249.2	11.3	125	13.1	34	12	50	1.6	133	3.1	98	0.8	5.8	2.9
532	16086478	27759728	33119472	101.1	48.9	36.7	265.8	11.2	113	5	29.1	18	24	0.9	123	3.5	90	1.5	1.7	2.5
533	16104026	28968417	38662749	129.2	90	37.1	218.2	10	198	8.3	31	19	2	0.4	139	3	103	1.6	3	3.5
534	16108447	28567644	35677147	107.8	58.1	34.3	286.1	11	106	8.6	33	8	62	6.1	133	4.7	92	1.1	9	2.7
535	16142085	22957310	30718180	110.7	63	36.9	172.5	9.8	125	3	31.3	13	5	1.2	131	4	98	0.5	9.4	1.9
536	16171124	20167052	38239449	143.9	81.9	36.6	223.5	7	200	6.1	23.8	14	12	0.9	129	4.5	102	1.1	2.7	3.9
537	16171124	26987355	36990947	150.3	98.3	37.4	303.2	7.5	253	11.8	24.6	16	16	1.2	115	3.7	75	0.5	4.2	3.2
538	16171420	21571895	39331506	114.8	53	37.3	212.1	11	164	13.8	33	12	15	1	135	4.2	91	1.4	1.4	3.7
539	16278720	27752101	39705054	133.1	75.1	36.6	177.7	10.4	262	8.6	32.2	4	33	1.2	140	3.7	97	1.3	1.6	3.2
540	16299919	23322947	36802619	158.1	69.6	36.7	205.7	9.3	259	21	29.5	12	84	3.5	129	4.3	96	1.9	2.6	3.6
541	16323340	26240808	30552956	107.3	61.1	36.9	122.3	8.7	240	8.8	28.6	25	15	0.4	129	4.3	89	1.2	1	2.8
542	16391076	25124888	35221232	116.5	53.8	34.4	425.7	6.9	187	6	21.8	5	56	3.3	132	3.4	108	3.7	5.3	2.8
543	16391076	25640212	32140356	98.5	49.2	37.9	170.9	7.6	246	1.4	26.8	12	38	6.9	130	3.6	97	0.2	4	2.2
544	16391076	27861026	37260226	111.1	53.9	36.4	423.2	6.4	208	7.8	19.9	5	51	2.9	120	3.3	81	1.6	2.3	2.5
545	16418553	25772930	39719921	113.5	54.2	36.7	188.1	11.6	217	7.7	33.1	18	14	0.6	128	3.9	89	1.7	1.5	4.3
546	16451948	20692533	33338085	122.2	62.7	37.1	78.4	6.8	631	14	21.1	14	97	3.6	133	5.2	105	1	0.8	1.5
547	16456637	22886621	36526262	99.4	53.9	36.5	191.7	8.4	131	3.6	24.4	17	27	1.1	136	3.8	102	1	1.7	2.7
548	16456637	23050066	39547024	92.3	61.2	36.6	228.2	8.4	125	13.8	25.6	6	37	1.5	135	3.5	93	1.3	6.9	3.2
549	16499140	23224191	33400256	98.3	60.5	37.2	231.7	9.7	51	20.3	31.6	7	68	4	134	3	86	1.3	6.7	3
550	16505723	21334197	32876644	99.9	61.2	36.7	186.4	10.1	143	9.1	29.4	7	3	0.4	134	3	105	2.2	1.4	3.4
551	16630240	22921577	39618407	125.3	59.6	36.5	216.1	8.7	160	9.2	27.8	3	7	1.2	134	3.3	94	1.2	3	2.8
552	16660696	25020903	37459428	129.9	82.3	37.6	207	12.7	168	8.8	39.5	9	13	0.5	129	3.3	98	0.8	1.2	3.7
553	16683932	20830259	34230481	119.6	49.6	36.1	268	9.8	218	16	31.5	14	21	1.5	131	3.9	98	1.3	3.2	2.8
554	16711586	21092365	34265138	108.8	62.5	38.2	175.3	8.6	82	13.7	25	17	43	2.1	125	3.9	86	0.7	5.5	3.3
555	16753323	24301900	37667608	124.4	74.6	36.9	189.2	10.3	537	9.7	32.4	20	15	0.6	130	3.4	83	2.3	1	3.6
556	16815664	22958460	38020365	103.3	60.4	37	198.7	10.3	244	10.8	31.8	9	3	0.7	136	3.2	93	2	2	4.8
557	16815664	25402575	37650557	100.6	66.3	36.9	200.8	9.3	187	11.3	27.2	4	3	0.5	135	2.6	90	2.2	2.4	3.8
558	16863298	20416285	38624284	107.2	58.3	36.8	216.4	11.3	236	14.7	32.3	2	11	0.5	140	3	103	1.7	1.2	4.4
559	16888112	22857071	39816550	129.8	79.1	36.7	209.2	7.8	251	8.3	23.3	12	71	10	129	2.7	92	1.7	1	3.6
560	16906975	23576170	39108134	137.6	55.6	36.8	235.2	9.8	254	10.7	28.2	13	31	0.9	118	3.8	84	0.7	2.8	2.6
561	16976771	27553929	33838401	114.3	61.9	37.2	209.7	9.6	61	5.4	27.5	19	4	0.8	127	3	95	1.5	2.2	3.4
562	17117948	21657224	35863938	102.5	57.7	36.7	148.3	6.2	303	6.8	19	15	48	1.6	122	5.4	91	1.4	1.5	3.4
563	17117948	23934920	36608079	110.2	62.8	37	235.1	7.2	249	8.3	23	13	67	1.6	134	5	102	0.7	3.2	3.4
564	17118282	23594879	30815107	106.3	75.5	36.9	213.8	11.7	398	14.2	35.1	25	4	0.2	128	3.1	83	1.5	3.8	2.5
565	17171089	24634015	39349894	122	48.2	37	197.8	9.4	123	12.1	28.7	4	11	1.2	134	3.7	92	0.8	6.4	4.1
566	17327419	29011296	32117160	153.5	80.2	36.6	155.9	10	148	17.4	32	11	68	3.8	145	4.2	119	1.2	2.6	3.1
567	17389339	21625932	36530141	130.4	67.4	36.7	191.1	13.9	276	9.3	41.9	5	10	0.7	132	4.3	98	1	1.4	4.1
568	17389339	21948918	37230643	109.1	52.6	36.8	211.4	12.1	217	15.3	35.6	9	14	0.8	128	3.9	83	1.3	2.7	4.3
569	17405009	22832083	39705997	129.9	73.2	36.8	209.1	13.5	189	11.9	42.9	5	10	0.6	133	3.9	97	0.9	1.7	4
570	17405009	27376067	35082708	120.3	82.5	37	188.8	10.6	268	15.5	32.4	8	5	0.5	129	4	98	0.5	1.4	3.4
571	17405009	29570560	36074131	114.5	67.2	37	214.2	12	337	22.8	39.6	3	18	0.7	126	4.1	80	1.1	2.2	4
572	17430072	25236108	33923021	110.9	61	36.8	200.6	10.5	299	7.8	31	23	19	1	138	4	105	2.6	1.2	4
573	17482593	25447204	32167010	117.1	61.9	37	157.1	16.2	312	11.3	50.3	15	14	1	132	4.5	98	1.8	1.4	4.7
574	17517983	21089144	36434992	133.8	91.5	36.6	204.5	12.8	253	10	41	17	5	0.7	134	3.7	91	1.3	1.6	4.1
575	17517983	21188343	34724402	161.6	104.6	36.8	207.5	9.4	245	8	31.2	19	20	3.5	121	4	83	2.3	1.5	3.5
576	17517983	22653128	36837081	106.3	61.9	37.1	190.6	7.5	156	9.9	25.3	9	11	0.8	126	3	95	1.9	1.5	3.2
577	17517983	27600054	36657944	133.8	90	36.5	231.4	9.7	238	12.2	28.5	9	22	1.2	130	4.4	84	1.9	2.3	4.5
578	17639480	25108126	32105335	154.7	66.1	36.8	127	9.7	130	12.3	29.9	14	29	3.3	130	3.2	85	1.2	4.5	3.5
579	17725102	22176609	35391360	109.4	43.1	34.9	307.1	7.2	146	20.8	25.2	6	31	3	138	7.1	84	1.7	25.6	3.4
580	17872878	26462933	36871051	148.4	67.9	36.4	226.3	10	208	11.8	29.4	12	63	2.2	120	3.9	91	0.7	3.9	4
581	17885962	28690679	30584917	104.2	57.1	36.8	215.4	12.2	163	17.9	38.3	8	23	1	137	3.4	95	1.4	3.5	3.7
582	17937834	20076965	31524467	154.9	85.1	36.9	184.3	8.1	140	6.9	26	13	20	6.1	133	3.4	85	0.9	0.7	4.3
583	16359417	22609695	38124507	139.3	69.6	37	175.4	10.3	329	8.6	35.6	13	4	0.5	133	3.5	93	1.6	3	4.1
584	16381588	21525447	36262204	114	64.7	37.6	85.8	12.6	224	10.3	40.9	27	15	0.8	137	4.2	99	1.4	1	4.1
585	16428261	29165612	34462470	126.6	64.9	36.9	188.8	12.6	240	18.7	39.3	6	16	0.9	136	3.8	92	1.2	1.7	3.4
586	16428507	21546730	34659521	127.3	77.2	37.8	170.9	13.1	264	10.9	36.1	7	5	0.6	125	3.5	92	1.1	1.2	4.2
587	16530192	21566110	31941659	119.7	70.3	36.4	174.6	10.4	189	7.8	29.3	9	10	0.7	128	3.7	86	0.8	2.6	3.7
588	16554888	29815513	31880830	153.3	91.8	36.7	316.7	10.1	226	17.2	31.8	18	43	1.4	137	4.35	104	0.9	2.1	3.7
589	16616852	24717042	36298351	119	55	36.8	86.2	7.8	200	8	24.6	14	91	7.5	125	4	88	1.1	0.9	3.4
590	16617702	25559752	37633960	135	51.3	37.2	330.9	7.4	234	5.4	22.7	18	28	1.8	126	3.9	93	1.1	2.4	3.6
591	16630240	27793538	37678192	87.3	59.6	36.9	141.2	4.6	218	11.7	14.3	12	22	1.5	129	4.5	98	0.9	2.8	2.2
592	16630240	28856559	33267244	120.8	76	36.5	141.6	7.4	215	6.2	22.4	8	99	7.8	129	3.4	98	1.2	2	2.9
593	16651060	28794771	34487971	118.8	67	36.6	194.2	13.2	262	16.1	40.8	8	4	0.5	134	3.1	101	0.5	1.6	4.9
594	16656438	23663872	36401382	105.6	65.1	36.8	144.5	9.8	238	5.2	28.6	7	6	0.5	134	3.2	107	1.8	0.8	4.2
595	16703516	24922969	37584373	117.3	54.2	37.1	161.3	9.6	206	15.6	28.1	6	9	0.6	130	3.1	95	1.5	1.5	3.5
596	16770442	21004058	30629301	69.4	35.6	36.9	42266.5	11.6	30	0.3	35	6	65	3.3	126	1.9	96	0.7	3.2	2.1
597	16802995	29033175	32713725	109.4	62.1	40.2	323.4	9.9	18	22.7	33.4	11	54	2.7	166	3.3	114	1.5	3.5	5.1
598	16826030	21005180	33543363	128	76.2	36.8	158.4	10.9	252	4.6	32.2	9	3	0.5	134	3.8	96	0.9	1.4	3.6
599	16826030	29591999	32864688	124.1	73.6	36.8	200.6	11	238	5.2	32.9	10	4	0.5	132	3.3	96	0.5	1.3	3.1
600	17018866	25828443	31249754	90	75	36.9	357	8.1	386	14.1	26.1	11	33	1.5	136	5.5	105	1.7	3.4	3
601	17096436	22790697	38339991	77.5	59.8	35.5	403.6	13	108	0.5	38.5	8	13	0.9	138	3	99	0.4	8	1.2
602	17130592	26745996	39532746	123.2	75.2	36.9	240.5	9.2	267	7.2	28.5	17	5	0.6	134	3.5	96	0.5	2.8	4.3
603	17130592	26962849	35376081	128	82.3	36.9	167.4	9.2	225	2.9	29.9	14	8	0.6	133	3.2	99	0.3	1.4	4.3
604	17196400	24887402	37503273	103.2	72.6	37	145.3	13.3	73	10.3	37.7	15	44	1.4	128	3.7	86	1.3	1.1	4.3
605	17197713	20644454	36408968	125.2	74.6	38.1	198.3	8.8	179	8.1	26.5	16	19	1.6	130	3.5	91	1.3	2.9	2.7
606	17206165	20973003	33220081	145.8	62.9	37	162.4	10.9	204	12.3	31.9	10	17	1.2	134	4.2	96	0.8	2.1	4.7
607	17211305	27141412	33486365	133.6	66.7	36.8	200.9	8.6	578	21.5	26.3	4	4	0.3	135	2.8	98	0.7	4.2	3.5
608	17245434	29759274	37090647	145.8	79.3	36.8	196.5	9.6	66	6.6	29.2	3	19	2	135	3.6	93	0.2	5	3.2
609	17287745	21622919	30310155	112.3	67.2	36.6	211.7	14.2	215	7.3	43.1	11	42	1.9	156	3.4	125	3.8	3.1	2.8
610	17311987	21742530	33354192	108.6	58.8	36.2	216.4	13.2	174	7.6	40.4	17	69	3.2	132	4.1	98	0.2	2.1	2.7
611	17337033	28768128	35151122	123.8	69.9	37.6	195.3	12.1	217	8.9	35.8	19	15	0.9	135	4.5	94	1	4	3.6
612	17372569	21157219	32600345	90.5	57.8	36.7	153.6	11	227	11.8	33.3	11	24	0.6	131	4	101	1	2	3.2
613	17374016	26154719	35586106	122.4	68.4	37	242.4	9.3	209	11.2	28.1	15	14	1.1	123	4.1	87	0.4	2.1	3.5
614	17375266	23576356	33288048	99.7	59.1	36.5	237.2	10.2	145	4.6	33.6	15	33	1.8	128	4.2	96	0.5	1.1	3.1
615	17400714	28837904	30219094	129.2	80.8	36.8	198.8	13	306	5	39.5	12	3	0.3	133	3.8	99	2	1.3	4
616	17421995	22659363	38100564	123	77.8	36.7	468.6	10.3	232	10.8	37	8	34	1.7	122	3.8	75	0.9	1.3	4.6
617	17494855	22025991	38430682	90.1	58.6	37.5	378.8	16.3	74	9.2	45.1	13	30	1.7	146	3.7	108	1.3	2.1	3
618	17512030	26357292	35413113	100.1	52.8	36.9	210.6	11	194	26.2	31.9	6	10	0.8	131	3.8	94	1.8	4.3	3.4
619	17513167	24460124	30571652	125.8	53.1	37.1	254.2	10.5	176	13.4	31.5	15	21	0.8	138	3.8	102	0.9	1.6	3.4
620	17531247	29329183	34581206	110.5	57.7	36.5	211.3	12.5	107	16	37	15	72	2.1	131	4	95	0.7	2.9	3.3
621	17532786	20427894	30050739	90.2	50.9	36.7	199.9	12.3	145	5.7	33.1	5	8	0.7	134	3.3	106	2.3	1	4.9
622	17678188	24871070	38386254	120.2	61.6	37.2	264.3	12.1	67	20.2	37.4	14	135	6.4	152	4.2	117	1.8	4.3	3.2
623	17737924	21472477	37810720	107	53.5	37.1	255	7.9	12	0.3	23.1	11	59	2.3	141	2.5	97	0.3	5.4	2.7
624	17759541	21129225	33992595	105.1	52.6	38	145.6	7.6	113	9.2	23.4	16	13	0.7	134	3.2	99	0.3	1.9	2.3
625	17763085	20177644	30404215	98.6	51.1	36.8	282.9	9.5	204	13.5	29.8	16	32	3.8	139	4.2	93	1.7	5	2.9
626	17821432	29425777	31503936	133	86.7	36.9	220.1	11.8	364	12.3	33	8	17	0.6	125	3.7	81	1.4	2.5	5.3
627	17822848	23966235	32524555	118.6	81.8	37.3	188.1	15	183	16.6	45.4	12	22	1.3	128	3.7	94	0.9	2.6	3.6
628	17841639	23469568	34372001	118.7	76.7	37.1	299.9	5.6	35	5.4	17.6	13.5	20	1.3	140	3.3	95	0.3	18	2.4
629	17841639	28311090	36102853	119	75.3	37	200.8	12.2	41	5.1	36.1	5	20	0.7	124	3.3	80	0.3	2.1	3.8
630	17937834	21087265	35119722	164.3	94.3	36.8	174.8	9.7	195	7.6	30.2	20	27	6.1	131	4	93	1.4	1.9	4.6
631	17937834	21756204	34685277	156.1	91.2	36.4	176.7	9.4	119	5	29	15	84	11.9	134	3.7	84	1	1.3	5.2
632	17937834	23266171	33561066	165	100.8	36.7	242.2	11	148	6.5	33.7	17	18	4.8	134	3.9	90	1.3	1.8	4.9
633	17937834	24357604	38740499	159.9	93.8	36.6	192.5	10	153	5.4	30.6	17	21	5.8	135	3.4	87	1.1	2	4.1
634	17937834	26641962	38841725	153.4	88.8	36.5	149	7.2	139	5.7	22.2	21	110	15.8	139	4.5	92	0.8	1.5	3.9
635	17937834	27103934	33550826	155.4	93.9	36.3	166.6	9.1	157	5.9	27.4	17	30	4.9	137	3.8	96	1	2.3	4.2
636	17937834	29138494	30583499	133.6	77	36.6	241.8	8	150	5	24.5	18	63	10.7	125	3.7	81	0.9	2.1	4
637	17938369	23383475	32418151	116.7	78.8	36.4	155.8	12.4	204	11.7	35.7	19	10	0.6	136	3.3	95	2.2	4.9	4.1
638	17952547	26715502	34457043	142	73.3	37.7	171.2	10.2	187	11.3	31.3	11	16	0.9	142	3.8	110	1.2	1	3.5
639	17953959	21038944	39568413	129.4	83.7	36.9	194.5	12.8	628	10.7	37.6	13	8	0.7	120	3.8	75	1.4	1.6	4
640	17953959	24723444	32664995	136.5	80.5	36.9	176.1	11.2	597	15	36.9	9	15	0.8	129	4	72	1.4	2	5.3
641	17953959	24949147	38469652	138.1	86.9	36.8	204.4	11.4	574	13.1	34.3	15	16	0.9	128	3.9	92	1.6	4.2	4.3
642	17953959	26211898	34312716	119.8	78.6	36.7	282.7	13.3	502	6.3	40.6	10	15	0.7	127	3.6	86	2.5	1.4	4.6
643	17953959	26534396	38922269	133.3	78.8	37	210.3	11.3	483	12.9	32.3	8	22	1.1	116	3.6	63	1.3	1.5	3.4
644	17953959	28861170	33008168	130.4	85.3	36.9	272.6	11.1	619	22.9	33	3	21	1	123	4.1	83	1.2	8.9	4.3
645	18052044	29834298	32663410	148.4	79.1	36.7	199.5	9.9	261	9.2	27.7	14	20	0.7	135	3.4	102	1.2	1	3
646	18076600	20942903	33023534	120	62.6	37.1	317.4	8.8	80	9.2	24.1	14	42	1.6	120	3.8	88	0.3	2.5	3.3
647	18082719	26979949	39633054	114.9	67	37.1	232.1	11.9	159	14.1	34.1	5	13	0.7	133	3.5	81	0.8	8.8	4.2
648	18146847	26037452	36186797	116.2	49.5	37.7	147.3	7.8	120	14.4	23.5	15	57	2.2	131	3.6	96	1.1	2.6	2.8
649	18150845	22782812	31526917	128.9	73.4	37.1	298.9	9.9	168	13.6	30.6	6	5	0.6	135	2.8	95	1.1	1.5	3
650	18179234	27232933	31823272	122	56.8	37	255.1	12.1	186	17.8	36.6	8	27	1.4	130	3.5	84	0.9	3.5	3.7
651	18248846	24074670	33133592	115.6	79.5	36.8	200.8	13.3	154	9.1	38.9	12	10	0.7	133	3.9	100	1.7	2.1	3.1
652	18250256	28896299	35827422	130.3	81	37	241.5	9.2	211	9.6	29.5	13	39	1.5	131	3.9	93	1.5	2.1	2.4
653	18272110	23054645	38071274	136.2	81.5	36.9	166.5	8.1	294	6.9	25.2	11	25	1.6	129	3.4	99	2.1	1.6	2.9
654	18272110	27936559	37564558	139.6	79.8	36.9	177.7	9.6	630	13.3	31	7	16	1	125	3.6	96	2.1	4.8	3.6
655	18272110	28783117	37003099	142	82.8	36.9	168.1	9.2	301	8.2	27.8	9	31	1.6	124	3.6	100	2.2	2.3	3.7
656	18287618	21745754	33648488	116.8	70.9	36.7	160.1	11.3	169	5	34.4	26	6	0.6	140	3.6	101	0.8	2.3	4.2
657	18339865	27912381	32898537	147.3	96.9	36.9	225.4	9.7	255	10.9	29.9	13	25	1.6	125	4.5	87	1.9	1.2	3.2
658	18341579	28466614	34824659	125.4	66.9	36.9	284.7	16.5	187	12.1	47.9	19	32	1.4	133	3.8	99	1.3	1.6	3.6
659	18366693	27831363	39078306	109.8	63.4	36.7	158.2	10.2	209	10.8	31.1	12	14	0.9	137	3.8	92	1.6	1.1	4.6
660	16829440	27253321	39285113	148.2	58.8	36.6	245.6	8.1	363	13.1	23.8	16	19	0.7	134	4	96	0.5	1.7	2.4
661	16829985	26996081	36946663	113.6	61.8	36.9	231.8	12.7	107	6.9	38.9	16	13	0.9	134	4.1	95	0.8	1.7	4.5
662	16854608	25793196	33443159	145.7	70.4	37.6	189.5	13.3	119	11.5	37.9	12	12	0.6	137	3.1	103	1	2.2	3.6
663	16867446	28026427	35958083	139.6	82.1	37	220.1	7.8	106	4.8	23.8	17	22	1.1	135	3.8	101	0.3	2.2	3.7
664	16909321	26063073	34901989	123.8	81.6	37.1	178.9	8.3	142	20.2	25.2	21	83	4.2	141	4	102	1.4	1.2	3.6
665	16949700	29380773	32059250	121.4	62.5	37.7	218.3	12.9	123	12	39.7	10	38	1.6	127	4.4	96	1	8.9	4.1
666	16971586	23054667	39656718	125.6	88.4	36.9	212.2	13.5	205	10.1	38.5	4	2	0.6	131	3.4	100	1.6	1.5	5.8
667	17015368	27295762	30733689	115.2	69.3	36.5	151	12	307	15.5	35.9	17	30	1.3	133	3.7	105	2.3	1.9	2.2
668	17199029	25695903	34976105	108.5	66	36.7	269.8	12.6	151	7.9	37.8	7	13	0.9	142	3.3	100	0.8	1.5	3.7
669	17224511	28545803	39571240	128.9	65.8	37.1	158.6	11.4	138	7	33.4	15	21	0.9	133	3.8	95	0.9	4.2	4.1
670	17298734	20373113	36544200	113.7	68.4	36.5	220.1	8.4	142	10.3	26.8	9	35	2.6	106	4.1	86	0	2.5	2.1
671	17298734	27017505	36520545	154	78	36.5	194.1	12.5	87	6.3	36.5	17	17	1.2	133	3.8	99	0.8	1	3.4
672	17319133	21036706	34577820	121.6	83.2	36.8	161.5	11.9	120	6.2	35.1	13	3	0.4	111	3.2	84	1.9	1.2	3
673	17344280	25790706	34060638	123.2	58.7	37	222.6	7.7	174	11	22.5	11	75	4.7	137	3.4	99	1.2	1	3.4
674	17419788	29342436	39635927	136.8	90.8	36.9	198.3	13.6	178	28.6	42.1	17	21	0.8	146	3.9	94	1.3	1.8	4.2
675	17523255	28878134	39019657	111.3	63.6	36.9	186	12.1	256	8	36.8	11	11	0.6	137	3.2	98	1.5	5.7	3.1
676	17643155	27564165	37637438	146.2	87.7	37.9	191.3	10.5	266	7.5	30.8	23	9	0.1	134	3.9	99	0.8	3	3.4
677	17644966	22797372	34809653	123.3	75	36.6	196.6	12.3	242	16.7	33.8	5	10	1.1	138	3.3	103	1.7	1.1	3.8
678	17649597	28166648	34403747	146.1	68	37.3	249.4	12.3	372	16.1	40.6	10	40	1.3	140	4.2	101	1.5	2.2	2.9
679	17710401	27506376	33181119	151.7	68	37	241.1	12.1	215	10.4	36.1	8	17	0.8	133	3.7	90	0.5	1.2	4.6
680	17733933	23308503	32578855	114.6	64.8	36.7	243.6	11.8	199	15.4	34.3	3	15	0.7	127	3.8	86	0.6	10.2	4
681	17767593	27537212	36566064	130.8	78.3	36.7	206.7	16.4	360	16	48.1	5	6	0.6	134	2.8	110	3	1.2	4.7
682	17879564	20353602	35768527	115.7	66	37.5	176.6	11.1	152	14.8	30.4	22	19	1.2	138	3.5	101	0.6	1.1	3
683	17922113	24130203	37810640	103.1	59	36.9	240.8	9.7	191	7.3	28.4	5	6	0.6	137	3.8	107	0.9	2.1	4.6
684	17922113	24216047	39526094	101.2	60.2	36.9	236	11.4	203	6.5	34.8	7	7	0.6	132	3.2	93	1.4	1.2	4.3
685	17922113	26649620	31090348	127.4	70.9	36.9	200.2	11.8	274	13.1	37.6	10	16	0.7	138	3.3	91	0.5	2.8	3.1
686	17922352	20070680	39895564	148.9	66.7	37.4	167.4	11.6	83	9.9	35.6	20	65	3.5	145	3.8	113	0.3	1.1	3.6
687	17984959	21766376	35558699	117.5	83.1	36.7	196.9	10.9	322	8.4	32.5	8	3	0.5	130	4.3	97	4.1	1.2	3.9
688	17984959	22289349	38526181	125.1	81.3	36.5	163.5	10.2	309	7.4	31.6	14	4	0.5	131	3.8	98	1.8	1.4	3.4
689	17984959	25196932	30471655	117.6	76	37	189.6	11.2	350	7.8	34.1	4	3	0.5	129	5	90	2.8	1.8	5
690	17984959	28387192	34429523	112.1	77.6	36.5	205.4	14	422	8.3	42.3	4	6	0.7	126	4.2	93	1.9	1.9	5.3
691	18024959	23878095	36458196	149.4	69.4	37.1	181	11.3	160	8	34.9	8	26	1.5	128	4.1	90	0.9	1.8	3.9
692	18073724	26917860	37089853	120.9	60.4	36.8	217.4	12.2	328	16.4	35.2	8	3	0.5	136	2.8	105	1.2	1.2	3.7
693	18098026	25912442	31947256	89.9	58.1	37.6	493.8	18.1	165	9.9	58.3	7	73	3	168	3.7	115	1.4	3.6	4.3
694	18232489	21524329	38934634	137.8	80.5	37	194.8	8.1	287	8.5	24.6	12	36	1.1	132	4.6	101	0.7	1.4	3.5
695	18232489	23602752	39810836	129.4	70.6	37.2	242.9	10.6	202	8.6	32.1	13	35	1.5	123	3.8	85	1.4	3.4	4.1
696	18232489	27138224	30948795	131	74.8	37.2	269.3	10	391	6.2	31.8	28	46	1.9	121	3.5	76	1.8	2.5	4.1
697	18258503	22607045	33549118	105.1	63.9	36.9	282.8	11.6	190	6.7	36.3	7	19	1	123	4	78	1	2	3.4
698	18258503	24488190	31334587	118.7	71	36.8	179.2	11.6	328	8.1	35	15	13	0.8	128	3.6	88	1.3	1.1	3.6
699	18258503	25812738	37002491	126.1	76.4	36.5	236.6	11.5	163	4.3	34.1	15	16	0.9	130	3.8	97	1	3.7	3
700	18258503	27031193	33827101	126.5	75.4	36.8	155.8	10.3	177	5.7	31	8	12	1	130	4.2	87	0.7	1.4	4
701	18306260	21864778	33106593	127	71.5	36.7	172.8	12.3	258	8.9	35.4	6	6	0.7	134	3.6	101	1	0.9	4.1
702	18344063	23293147	39429996	131.3	70.4	37.1	164.9	12.9	260	15.3	39.6	7	9	1	131	4.2	100	0.3	1.5	3.2
703	18449132	27141669	31780486	121.5	71	37	229.7	13.1	137	12.9	39.1	7	49	2.4	131	4.3	89	0.6	3.8	4.2
704	18475612	24219866	39398092	118.7	66.8	36.8	176.7	12.8	386	20	40.1	2	6	0.5	136	3.2	109	1.4	1.9	4.3
705	18475612	24399955	39862413	117.9	79.1	37	182.9	12	474	12.4	36.1	6	4	0.5	132	3.5	104	2.1	2.5	3.8
706	18481777	28953042	36679149	131.7	71.9	37.3	226.3	12	243	23.3	35.2	6	12	0.8	131	3.4	102	8.3	1.4	4
707	18562166	21773339	35002272	124	80.7	36.9	187.9	11.8	321	4.8	35.8	17	7	0.6	135	4	96	0.9	1.3	4.1
708	18621427	29267095	39249050	119	67	36.6	221.3	8.1	51	9.5	25	14	42	0.6	133	4	96	1.4	3.6	2.5
709	18651605	20455620	34717757	93.5	58.2	36.3	331.5	10	331	15.6	30.1	5	30	1.5	125	3.2	71	1.4	3.9	3.4
710	18655830	27389082	34289903	133.4	65.9	36.9	168.5	8	368	10.3	24.2	17	48	7.9	127	4.4	89	1.2	1.2	3.3
711	18788613	22500388	30102806	161.1	88.8	37.1	170.3	8.5	180	11.6	25.6	17	13	1.8	140	3.7	104	0.5	1.6	3.6
712	18903832	24767134	39297004	125.5	66.3	36.7	183.8	11.9	163	10	33.2	26	11	0.5	142	2.9	108	2.8	1.2	3.2
713	18942307	20691733	39345270	126.1	65.7	37.3	259.9	8.9	179	16.9	28.4	16	36	2.7	120	3.9	80	0.9	0.7	3.1
714	18959634	26859252	37982649	116.9	63.4	36.8	231	7	112	10.6	22.3	21	34	1.2	136	4.1	101	4.2	1.9	3
715	19001252	24363388	34360845	96.3	62.3	36.5	268.4	11.5	147	11.2	32.8	10	16	0.6	136	2.4	103	1	2.3	3
716	19001252	24531176	37707387	111.4	61.6	36.5	199.4	11.3	285	7	34.3	15	14	0.4	139	2.9	96	0.9	1	3.1
717	19078329	26791224	34959689	112.9	71.8	36.8	123.8	10.5	310	11.2	31.9	15	10	0.8	136	4	106	2.5	1.4	3.2
718	19104262	24271247	34164581	113.1	69.7	36.9	191.4	10.1	225	9.3	30.7	3	4	0.8	130	3.5	91	2.6	4.7	2.4
719	19105515	25923857	30828904	109.9	65.8	36.8	221	10.9	201	10.3	33.6	6	1	0.4	131	2.5	94	1.7	1.4	2.8
720	19105515	27624264	34465637	117.3	67.5	37.6	194.4	8.6	294	4.1	26.7	12	2	0.4	126	3.4	92	1.5	3.5	3.1
721	19185605	24057593	39558538	114.2	61.6	36.8	175	11.7	202	17.8	35.1	3	4	0.4	120	3.3	80	4.3	3.7	4.9
722	19217064	29818700	35932220	163	104	36.9	357	10.4	178	10.9	31.3	9	18	0.7	134	3.7	97	0.8	1.5	3.2
723	19217445	23000826	30621154	117.2	49	37.7	309	11.1	248	13.1	33.9	16	30	2	122	3.5	82	0.4	4	3.2
724	19265652	20830371	39344572	181.9	105.5	37	435.2	6.6	224	6.7	18.5	20	21	3.5	117	4	76	0.7	1.1	3.8
725	19265652	22359511	35811095	147.9	90.2	37.2	276	5.8	236	8.3	19.5	13	31	5.4	125	4.6	84	1.3	2.2	3.9
726	19265652	23339615	37860211	180.2	108.7	36.9	326.5	6.7	240	9.4	21.6	10	35	4	127	4.4	88	1.3	1.1	3.7
727	19265652	24799106	36081094	183.3	121.6	37.5	189.7	8.5	149	6.6	25.3	22	30	6.1	131	3.7	87	1	1	4.5
728	19265652	25891235	30824723	168.3	113.6	37	119.9	9.1	118	5.4	27.9	11	53	10.3	137	4.5	91	3.1	1.2	4
729	19265652	29368882	37223611	197.3	119.1	36.7	231.4	7.2	219	5.6	21.3	18	20	5.1	119	4.3	80	1	0.9	4
730	19268330	20595281	35138190	139.7	72.7	36.6	215	12.2	252	14.4	36.4	17	13	0.7	132	3.6	101	2	1.3	3.4
731	17900484	25096193	37354995	120.8	66.9	37	229.9	10.3	183	7.1	33.3	17	16	0.7	140	3.7	101	1.3	1.2	4.3
732	17967161	28178640	35720982	125.2	81	37	190.5	15.8	164	7.4	47.2	23	42	1.6	126	3.1	92	0.9	1.5	3.3
733	18065113	27934561	36985103	120.9	49.2	36.4	231.7	8.4	154	7.8	24.6	22	24	1.4	136	3.4	100	0.8	1.6	3
734	18159815	22086245	34702660	135.2	89.8	36.9	270.7	13.7	266	11	46	16	6	0.5	146	3.4	114	1	15	3.4
735	18171767	21093762	32834725	101.3	59.6	36.7	179.1	9.7	150	3.3	27.6	7	6	0.7	137	3.9	101	1.4	1.1	3.3
736	18171767	22974072	32712578	95.2	52.7	36.8	191.1	12.1	185	5.3	33.5	11	4	0.6	132	3.7	99	1.4	0.9	4.7
737	18171767	29615125	36575916	102.7	57.3	36.9	240.7	9.7	140	3.2	31.6	16	4	0.6	117	3.8	79	0.9	1.5	4.9
738	18211213	22093565	30428523	124.4	58	37.1	178.5	10.2	203	8.5	28.4	24	14	0.7	141	3.8	109	0.5	3.3	3.4
739	18212113	23173108	39541328	119	69.1	36.9	151.8	10.2	154	6.1	30.7	12	9	1.1	134	3.9	107	1.7	1.3	3.4
740	18212177	28650769	39901946	136.4	83.5	37.2	235.3	11.6	293	27.1	36.1	14	34	1.7	125	3.9	90	0.9	4	2.9
741	18322831	29964109	30754159	110.8	48.4	36.5	312.8	8	184	10.1	23.8	6	111	5	128	5	88	0.4	2.4	3
742	18324046	24105559	36621646	121.5	72.2	36.6	271.8	12.3	146	15.8	37.1	30	27	1	126	3.5	61	1.3	2.1	4.3
743	18484040	28461532	36480775	96.5	41.5	37.4	215.4	8.1	163	4.5	25.8	10	67	1.6	149	3.4	120	1.4	4	2.7
744	18594287	20671778	39509311	76.4	47.7	33.8	268.3	12.1	141	24.3	37.6	7	19	1.7	135	2.8	99	8.7	14.7	2.8
745	18608309	27831262	30125208	124.7	59.1	36.6	163.9	10.9	169	9.6	32.8	15	13	0.7	136	4.1	100	0.9	1.3	3.1
746	18611138	21064442	33109750	97.3	70	36.7	283.8	11	134	17	33.4	14	27	1.1	126	3.7	89	0.8	1.6	3.2
747	18612295	25542882	33171787	124.5	79.7	37.6	199	11.5	373	17.3	34.3	12	17	1.1	132	4.2	100	0.9	1.8	2.8
748	18612295	27733390	30656332	129.3	73.2	36.9	131.6	10.3	297	9	32.4	11	8	1.1	135	3.7	107	1	1	3.9
749	18707897	24522871	33251469	114.8	56.5	36.8	251.9	10.2	213	10.9	30.7	9	16	0.9	135	2.9	96	1	1.3	3.1
750	18709925	23705341	34950114	145.6	79.1	36.9	228.7	12.4	405	23.6	37	6	15	1	130	4.1	92	1.1	2.6	4.2
751	18761105	24248289	32008550	134.3	79.8	36.8	198.3	13.8	242	8.8	40.1	18	7	0.8	131	3.8	97	1.5	1.6	4
752	18761593	20952440	39537805	107.4	63.5	37.6	197.8	14.4	148	11	43	20	21	1.3	136	4.5	94	0.3	2.3	3.7
753	18785066	21554646	39939904	109.9	71.6	36.7	168.4	12.1	349	8	39.9	6	9	0.6	135	3.9	94	0.9	2.1	3.7
754	18865478	29735958	30521087	160.4	83.4	37.4	233.8	9.4	103	11.5	25.8	20	12	0.7	141	3.3	99	0.2	2.9	3.9
755	19010039	21942306	34042143	124.1	69	36.8	231.2	7.2	167	8.3	22.4	17	26	1.5	125	4.1	84	0.9	1.9	2.3
756	19033014	24541824	34613825	110.6	54.2	37.7	210.2	10.3	115	7.3	31.3	19	30	1	140	3.8	105	0.5	1.9	3.6
757	19035919	20716542	31431242	112	66.4	36.2	175.9	5.9	27	3	17.6	9	32	1.7	130	4.8	99	0.1	9.4	1.4
758	19057990	25112960	34403168	112.9	43.8	37.9	198.9	8.2	425	22.1	25.5	10	9	0.7	133	3.6	104	1.4	1.1	2.4
759	19057990	25241072	36670497	112.8	57.1	37.9	190.1	8.9	716	15.3	28.7	11	2	0.4	139	3	107	1.7	1.3	2.5
760	19057990	29383781	36680422	118.2	52.7	37.4	343.2	9.2	161	11.5	25.4	5	25	1	133	2.1	100	1	1.7	3.5
761	19083022	25258303	35127800	122.5	66.3	37	178.6	4.9	53	4.2	18.6	9	3	0.7	130	3.9	96	1.2	0.7	3
762	19149321	24052374	38493497	92	58.6	36.8	232	6.2	23	15.6	20.4	9	53	2.4	131	3.2	95	0.3	5	2.2
763	19174374	23804473	38792735	149.3	79.2	37.4	161.9	14.1	230	6.4	42.2	16	7	0.9	132	3.5	91	0.9	1.7	3.7
764	19174374	24077203	32899761	139.6	76.9	37.4	169.3	12	144	5.6	37.2	7	61	1.7	133	4.6	98	1.1	0.6	4.6
765	19277038	20027438	30213832	161.3	74.7	36.6	226.3	8.8	245	18.3	30.9	4	59	2.3	128	4.4	87	1.5	1.9	3.5
766	19277038	20437848	30970799	161.6	71.5	36.5	254.7	7.7	348	14	24.5	3	52	1.9	127	4.5	97	1.5	3	3
767	19277038	22929839	32657820	186.6	84.4	36.7	256.5	7.8	385	9.8	25.5	12	30	1.5	136	4.1	92	1.2	3	3.1
768	19299449	22194499	34558462	123	57.5	36.6	173.3	8.5	218	7.7	26.8	14	41	1.2	133	4.3	98	1	1.9	3.3
769	19299449	26159116	36070015	125.9	55.6	36.7	184.5	8.7	194	7.3	27.8	12	46	1.4	131	4	95	1.2	0.9	3.3
770	19299449	26676186	31507625	106.2	58.8	36.8	143.5	10.1	317	11.7	33.6	19	29	1.9	136	3.8	99	0.6	3	3
771	19323560	29940825	34429483	102	53.2	36.9	157	10.8	211	12.7	33.6	12	22	0.5	142	3	104	0.5	1.5	4.2
772	19468249	23405169	38562467	110.4	58.2	36.8	194.3	10.1	358	19.6	29.5	9	28	0.8	134	3.4	93	1.1	5.6	3
773	19512250	25647851	38575382	109.6	58.3	36.7	185.6	11.2	224	14.8	31.4	3	6	0.6	135	3	105	3.4	0.9	4
774	19546107	25735987	37380764	113.6	68.8	37	166.9	14.4	244	11.6	42.4	6	6	0.9	129	3.5	87	0.7	2.1	4.6
775	19546107	26669418	34471048	122.4	69.7	36.8	228.2	12.5	270	14.7	35.5	9	7	0.6	133	3.5	96	0.8	1.5	5.2
776	19546107	27351356	34100247	124.5	67.9	37	198.6	13.6	284	17.2	38.2	7	5	0.8	130	3.3	84	0.7	2.5	5
777	19564743	21815810	30505894	127.2	71	36.5	183.8	10	296	21.4	31.2	3	23	1.7	132	3.8	93	1.7	1.5	4.4
778	19565358	25353449	37875473	98.2	64.8	36.8	167.6	15.9	176	17.4	49	10	76	2.5	131	5.4	97	1.4	3.6	2.6
779	19660100	29419701	39298269	115.6	61.7	36.8	270.7	10.9	138	19.1	30.3	10	33	1.7	143	3	110	7.1	3.3	3.2
780	19681724	21541632	38359165	132.4	70.7	37.2	204.5	12.3	104	8.1	35.2	11	10	0.9	132	3.8	86	0.4	2.4	4.1
781	19681724	24146256	39878656	135.9	71.1	37.1	165	12.3	173	13.3	37.7	8	15	0.9	134	3.7	85	0.7	4.1	4.7
782	19735013	21811899	36581032	118.6	62.1	35.2	496	7.6	388	35	24.8	8	23	3.3	121	3.2	78	2.1	11.5	3
783	19822093	23960903	33758365	142.2	77.7	36.8	205.9	11.8	278	14.4	35.1	12	15	1	133	3.6	93	0.2	1.2	3.9
784	19848950	22708111	31454224	137.4	77.5	36.7	227.4	12.2	87	5	38.8	13	16	0.7	139	3.6	106	1.5	2.3	2.9
785	18569994	29464182	33704804	135.5	73.2	36.8	225.1	9.6	159	22.5	29.3	18	45	0.9	139	3.9	110	1.4	1.3	3.1
786	18589167	22606880	38035388	122.6	69.4	37	200.5	5.9	101	4.5	16.6	13	14	0.8	140	2.6	108	2.2	2.9	2.7
787	18624988	29915993	31559071	89	57.6	37.4	343	12.5	191	23.5	40.8	16	51	2.3	137	3.7	97	1.1	4.4	3.5
788	18665940	22326219	30582914	106.9	55.4	37.2	356.3	10.2	257	15.4	29.6	3	50	2.4	118	4.2	74	1.2	6	3.3
789	18676703	20851421	38744457	107.9	62.4	36.9	276.8	8.7	303	14.2	26.6	8	30	1.2	129	3.2	85	1.2	2.2	3.9
790	18676703	21629594	36831473	120.7	65.9	36.3	289.2	9.5	264	11.1	28.4	7	35	1.4	125	3.9	81	1	3.1	3.5
791	18676703	23056541	36291308	131.6	61.8	36.7	258.2	9	257	14.7	28.6	6	41	2.2	127	3.1	81	0.9	5.3	3.3
792	18676703	24115456	37540227	157.7	63.2	37.5	163.7	9.7	485	11.4	29.4	10	15	1	125	4.2	86	1.3	1	3.5
793	18676703	24382487	37125778	139.3	73.8	36.6	346.2	9.3	147	5.7	29.7	6	36	1.3	132	3.5	88	1.2	2.8	3.7
794	18676703	25132164	35619021	158.7	81.2	36.6	175.9	14.4	201	5.5	43.3	18	89	6.6	120	4	85	0.9	1.8	3.4
795	18676703	25903575	31848704	117.8	57.2	37.1	239.1	10.4	121	10	30.9	11	21	3.9	120	3.6	80	0.7	3.4	3.6
796	18676703	26163528	39193844	119.2	62.1	36.5	259.5	8.8	328	5.6	26.2	13	9	0.8	125	3.7	89	2.3	2.7	3.3
797	18676703	27108547	33270035	108.7	50.3	36.7	214.8	8.3	143	5.5	25.7	11	15	2.8	130	3	88	0.6	2	4.4
798	18676703	27609477	31010492	132.7	67.3	37.1	322	9	389	13.7	27.5	12	23	1.1	130	3.5	89	1	4.7	4.4
799	18676703	28422461	37771661	143.3	81.3	36.5	258	12.4	583	9.9	39.8	14	35	3	123	3.4	84	1.7	3	3
800	18701393	29425655	33770914	140.9	79.5	36.8	165.9	12.3	211	10.3	37.1	12	11	0.6	136	4.1	98	0.3	1.6	4.3
801	18702117	28244091	34474917	148.1	90.1	36.5	218.3	12.6	144	7.3	39	13	7	0.7	141	3.2	103	0.6	2.8	4.2
802	18702117	28979575	33219786	141.4	91.9	36.7	269.5	11.6	196	8.3	38.7	16	17	0.8	160	2.9	114	1.6	2.3	4.9
803	18724450	20889603	32159208	111.3	68.5	37	270.2	14.8	231	9.6	47.4	18	19	0.9	143	3.5	93	1.1	1.5	4.8
804	18753230	28245949	37329556	110.4	60.6	36.6	206.4	9.7	270	15.3	31.9	6	10	0.8	132	4	96	0.8	0.8	3.6
805	18825410	23666727	30450669	155	76.5	37.3	256.4	8.7	228	11.9	25.8	13	60	4.9	137	3.6	96	0.4	1.4	3
806	18925772	20906073	30006067	131.8	68.5	37.1	242.1	11.2	225	7.3	33.1	10	11	0.7	126	3.3	88	1.8	1.3	3.4
807	18970129	23328809	36488077	112.8	58.6	36.5	194.6	12.3	197	9.4	38.6	14	45	1.7	137	3.8	94	0.3	4.5	3.1
808	18993601	21033822	34973588	93.5	59.7	36.8	148.1	10.7	213	6.4	31.6	8	3	0.2	133	2.4	105	2.8	1	3.1
809	19021654	24581251	36683578	124	49.5	38.3	241.2	7.6	351	10.8	25.5	25	31	1.6	140	4	103	2.2	0.8	3.2
810	19045146	27000294	30813222	123.5	71.2	36.8	167.6	10.2	259	11.1	30	9	3	0.5	132	3.5	104	1	1.2	2.7
811	19066933	22876016	32595093	136.2	76.9	37	191.2	10.9	90	10.9	31.8	20	12	0.9	129	4	98	0.9	1.2	2.6
812	19069675	28691940	37918277	109.9	71.3	36.5	167.9	12.6	324	5.8	39	19	8	0.6	129	4.2	90	1.7	5.1	3.4
813	19166079	26818612	37952707	140.8	79.2	36.5	237.2	12	125	7.1	34.7	7	8	0.5	133	3.1	104	0.8	0.9	3.9
814	19202022	28820980	38436636	137.2	42.8	37.1	183.2	7.5	445	29.9	28.1	12	35	1.2	131	4.5	104	2.7	4.5	2.5
815	19222834	25154258	36889276	153.2	99	36.6	361.7	16.3	141	6.8	52	11	101	3.7	133	4.2	78	0.4	2.7	4.5
816	19245983	25068502	32846016	158.1	80.4	37.5	166.7	12.2	205	13.8	37.4	21	12	0.9	144	3.4	102	1.7	2.3	4.5
817	19270543	21315786	37099881	111.9	56.6	36.2	426.2	9	288	7.9	29.2	8	44	1.9	132	3.3	104	0.8	3	3
818	19270543	21685746	30606202	105	61.2	37.7	323.5	8.5	137	6.3	25.9	17	33	1.5	131	3.9	99	1.8	1	2.9
819	19352308	25903970	35981278	121.8	59.2	36.8	278.4	13.3	211	7.3	44.2	19	16	0.9	144	3.4	99	0.9	3.3	4.5
820	19486706	23710075	32664140	109.1	69.9	36.9	176.6	16.2	374	13.1	49.3	3	2	0.5	127	3.5	91	2.8	2.6	5.8
821	19552895	26030404	39625326	119.7	58.7	37.4	233.3	11.1	403	16.5	32.7	18	7	0.5	127	3.8	86	2.3	1.1	3
822	19622824	22701354	33040072	114.2	72.4	36.7	138.1	9.5	172	11.2	29.9	9	100	4	138	4.5	103	1.1	4.1	3.5
823	19635358	28920644	34715017	103.8	68.4	36.8	175.7	11.2	395	18.2	34.4	3	16	0.7	128	4.4	89	3.1	0.8	5
824	19662450	25002616	33346919	92.7	56.3	37.1	198.4	8.1	337	17.4	24.8	17	5	0.6	133	3.1	97	1.7	1.1	2.7
825	19696461	20819325	30860406	111.3	31	37.7	382	5.9	121	6	19	11	29	2.2	137	3.1	101	0.5	9.4	1.7
826	19753469	24380446	34603150	113.7	64.9	36.7	324	12	310	7	32.9	7	3	0.6	130	2.9	100	2.4	0.7	3.4
827	19853875	27076018	37068338	117.7	86	36.7	159.8	10.4	246	9.3	31.3	12	8	0.6	130	4	96	1	1.2	3.8
828	19898828	22869649	38164378	123.6	59.8	36.9	225.7	13.8	190	7.6	40.2	7	6	0.7	136	3.3	106	1.2	0.9	4.4
829	19907884	24656986	38383687	125.7	71.4	36.6	144.1	10.5	274	17.2	32.9	14	4	0.5	137	3.4	96	2.1	1.6	5.2
830	19907884	25339336	36138591	156.6	93.3	36.7	178.8	8.9	520	34	31.1	8	10	0.6	140	3.4	101	1.7	1.6	4.9
831	19907884	26424266	32770235	113.2	72	37.4	181.7	10.7	326	38.4	31.1	20	5	0.4	128	3.2	78	0.5	2	2.4
832	19907884	27040391	37038532	110.7	72	36.6	263.2	14.3	309	17.7	40.2	28	12	0.5	137	3	94	4.9	1.8	4.9
833	19991387	26900622	39349930	134.4	73.3	36.8	218.3	8.4	311	5.9	28.7	11	10	0.3	131	3.7	94	1	7.1	3.9
834	19299449	28818861	39540452	125.6	46.7	36.6	202.2	7.7	319	12	25.1	7	34	1.1	135	4.3	95	0.7	3.4	3.1
835	19357840	21253784	35391212	132.1	70.5	36.7	330.9	9	378	13.8	27	16	51	2.1	133	4.5	98	0.2	1.2	2.3
836	19420214	22995802	32612469	96.2	62.5	36.8	196.3	7.3	277	29.2	22	11	10	0.5	139	3.2	100	2.6	1	2.9
837	19523386	20053996	32939862	96.3	45.8	36.8	150.3	6.6	238	7	22	15	15	0.9	139	3.4	107	1	2.4	2.5
838	19534845	21871919	39913738	128.6	85	36.6	351.4	13.6	169	17.1	37.5	6	33	1.4	126	2.5	83	2	2.3	3.5
839	19668002	23359491	32242650	111	68.7	36.9	248.7	13.2	228	8.5	40.3	19	21	0.6	133	3.7	88	1.9	2.5	2.7
840	19702069	24240679	34209655	114.1	64.6	37	200	13.5	133	7.7	39.3	9	14	0.8	137	3.7	96	1.1	1.7	4.5
841	19714173	24019764	39318585	104.2	63.9	37	152.3	9.3	221	7.6	29.6	7	3	0.4	135	3.2	104	1.7	0.6	4.2
842	19714547	25371645	30012243	117	58.6	37.8	264.9	7.2	182	24.9	20.5	12	84	7.8	125	2.7	92	1	1.1	3.2
843	19716258	25187971	39364425	105.6	51.7	36.2	200.5	12	141	5.4	35.8	17	15	0.9	132	3.7	90	1.4	1.1	3.7
844	19785715	22312433	36427243	124.4	54.2	35.6	164.1	8.9	290	6.3	27.8	11	59	1.3	125	3.8	98	0.7	1.5	3.6
845	19785715	25053699	37295883	139.9	49.5	36.7	156.4	11.9	200	7.2	34.6	14	70	3.3	136	3.9	91	0.5	2.6	4.4
846	19791060	27984084	36212649	115.5	70.5	36.2	198.9	7.5	193	8.3	21.7	13	13	1.3	144	2.6	108	0.7	3.9	3.7
847	19874138	20315572	31087351	137.6	88.4	36.9	203.8	9.7	303	6	31.4	21	6	0.3	136	3.7	94	2	3.2	4.5
848	19935090	20730695	32428142	159.2	84.4	36.8	211.3	9.4	326	12.3	29.1	10	67	4.5	141	3.9	105	0.7	2.3	4
849	19935090	29758053	35416782	159.4	86.4	37.3	256.4	8.7	254	8.6	27.4	14	52	4.2	138	3.6	105	0.9	2.5	3.5
850	19989302	21980453	34725536	143.2	66.6	36.8	169.1	12.7	186	9.9	38.2	9	10	0.9	139	3.8	106	0.7	1.3	3.8
851	19999828	25744818	36075953	105.5	74.4	36.8	231.6	11.5	368	13.1	36.8	14	10	0.6	132	3.7	104	0.6	1.5	2.8
852	19904083	21331630	31935542	120.4	73.3	37.1	172.5	13.7	415	6.4	42.1	6	3	0.6	134	3.7	91	2.8	1.3	3.6
853	19930554	27630195	30516447	130.6	79.5	37.2	152.8	9.9	209	10.7	28.9	18	14	0.7	138	3.6	104	1	1.6	4.3
Standard Deviation				18.8191065	12.71815966	0.555985469	2315.637236	2.292151031	99.24536714	5.684979516	6.598195425	5.680305496	23.00854969	2.016804816	7.116499347	0.548341874	9.133608085	0.927575367	2.596616519	0.784996813
Mean				123.0722157	68.23118406	36.88288394	357.0888628	10.49671747	220.4196952	11.2101993	31.86107855	12.23153576	26.29425557	1.729425557	132.7866354	3.668171161	95.26025791	1.332708089	2.7992966	3.535756155
Coefficient of Variation				15.29%	18.64%	1.51%	648.48%	21.84%	45.03%	50.71%	20.71%	46.44%	87.50%	116.62%	5.36%	14.95%	9.59%	69.60%	92.76%	22.20%
